# Supplementary material for: Sequestration within peptide coacervates improves the fluorescence intensity, kinetics, and limits of detection of dye-based DNA biosensors
Source: Commun Chem. 2024 Feb 29;7:49. doi: 10.1038/s42004-024-01124-3 (PMC10904739; doi:10.1038/s42004-024-01124-3)
Supplement: Supplementary file 4 — Supplementary Data 1 [file 42004_2024_1124_MOESM4_ESM.xlsx]

## Sheet: Figure 1
Panel B
Wavelength [nm]	HP	dsDNA
540	495.2	739.3
542	114.4	688
544	79.8	911.6
546	88.2	1262.4
548	105.4	1748.1
550	135	2459
552	157.6	3234.7
554	205.8	4086.1
556	237.2	5039.7
558	285.8	5751.3
560	333.4	6522.1
562	378.4	7163
564	386.2	7601
566	420.8	7750.2
568	434.2	7770.2
570	429.2	7437
572	411.4	7128.6
574	393.2	6624.9
576	369.4	6299.5
578	337.2	5872.6
580	325	5410.1
582	323.4	4965.6
584	291	4705.6
586	269.6	4263.8
588	242.8	4002.8
590	235.8	3701.8
592	240.4	3556.1
594	216.4	3377.1
596	212.4	3391
598	206.6	3433
600	211.6	3400.4
602	221.4	3419.5
604	211.4	3405.3
606	201.2	3390.5
608	224.2	3414.3
610	229.4	3359.4
612	218	3265.9
614	213	3132.6
616	212.6	3033.7
618	201	2908.1
620	209.2	2790.8
622	205.4	2631.8
624	195	2448.3
626	210.2	2280.9
628	231.8	2178.2
630	241.2	2011.1
632	274	1980.4
634	328.8	1933.6
636	393.2	1865.9
638	468.2	1969.3
640	623.2	2060.8
642	750.4	2193.2
644	979.4	2384.7
646	1262.6	2692.8
648	1582.6	3020
650	2003.2	3406.5
652	2381.2	3990.6
654	2877.2	4574.2
656	3331.2	5032.5
658	3854.4	5660.1
660	4350.4	6161.2
662	4703.4	6731.8
664	5051.8	6930.5
666	5489.4	7114.8
668	5557.8	7327.6
670	5900	7304.1
672	5878.6	7216.1
674	5897.4	6953.9
676	5731.6	6907.6
678	5676.4	6518.2
680	5373.4	6152
682	5016.8	5853.5
684	4624.8	5439.4
686	4179.2	4973.4
688	3801.2	4581.5
690	3509.8	4177.4
692	3256.4	3729.6
694	2963.2	3354.2
696	2731.2	3055.4
698	2407.8	2737.8
700	2286.4	2609
702	2114.8	2378.9
704	1967.4	2204.6
706	1807.2	2179.9
708	1689.2	2064.2
710	1580.2	2000.5
712	1549.4	1866.4
714	1410.6	1803.5
		1735
		1721
		1669
		1566.7
		1590
		1566
		1556.1
		1470
		1469.9
		1442.3
		1387.9
		1317.5
		1246.2
		1206.2
		1175.4
		1081.4
		1009.1
		904.8
		905.2
		835.4
		788.3
		719
		657.5
		614
		595.8
		565.9
		472.5
		493.6
		427.7
		431.4
		392.8
		375
		339.7
		297.7
		317.9
		265.9
		266.9
		264.1
		253.3
		266.8
		230.7
		227.8
		210.6

## Sheet: Figure 2
Panel A						Panel B						Panel D
Wavelength [nm]	Cy3	Cy5	HP	dsDNA		Wavelength [nm]	Cy3	Cy5	HP	dsDNA		Wavelength [nm]	HP	HP +-	dsDNA	dsDNA +-
540	698.6	457.8	507.4	478.724		540	866.4	474.6	495.2	739.3		540	2.44069	1.77081	20.3605	4.94022
542	462.8	98.4	111.8	379.121		542	731	104	114.4	688		550	4.47964	3.2693	33.0211	6.3031
544	557	44	73	466.684		544	939.6	44.4	79.8	911.6		560	3.99867	2.77612	31.4633	6.86144
546	743.6	43	65	642.701		546	1318.8	41	88.2	1262.4		570	2.88477	1.88708	23.7026	5.29684
548	1018.2	34.2	75.6	824.287		548	1889.8	40.8	105.4	1748.1		580	2.25785	1.50958	19.3719	5.52911
550	1333.8	34	92.6	1046.43		550	2631.4	39.4	135	2459		590	2.12003	1.54525	18.7948	5.47046
552	1765.4	29	93.8	1232.92		552	3642.2	35.6	157.6	3234.7		600	1.99908	1.32365	17.5796	5.01919
554	2094	31.4	108.4	1448.04		554	4711.8	36.2	205.8	4086.1		610	1.87563	1.12832	15.3224	4.57473
556	2504.8	34.4	121	1619.3		556	5985	33.6	237.2	5039.7		620	1.96053	0.77363	11.1593	3.18302
558	2769.6	31.4	135	1704.41		558	7201.4	36.8	285.8	5751.3		630	4.42427	1.02378	13.2466	3.62576
560	3073	33.8	148.6	1784.13		560	8530.4	38.2	333.4	6522.1		640	9.56228	1.87516	18.5714	4.62847
562	3312.8	39	157.2	1827.49		562	9720.8	36.2	378.4	7163		650	15.8709	2.3707	25.801	6.29465
564	3369.2	38.6	162.2	1819.98		564	10579.6	41.2	386.2	7601		660	18.0677	3.07482	28.4729	6.79615
566	3395.2	43.8	159.2	1781.81		566	11079.2	40.8	420.8	7750.2		670	15.7904	2.79804	24.4279	6.078
568	3353	40.6	163.4	1705.11		568	11395.2	38.6	434.2	7770.2		680	9.41658	1.85608	14.4572	3.71425
570	3220.2	40	155	1605.22		570	11257.2	40.6	429.2	7437		690	7.3969	1.18458	11.5992	3.07737
572	3064.4	37	154.6	1516.61		572	10891.2	43.8	411.4	7128.6		700	4.27082	0.94198	6.4861	1.82284
574	2885.6	41	140.2	1398.12		574	10378.2	41.2	393.2	6624.9		710	2.07703	0.52986	3.43002	0.92111
576	2660	39.6	134.6	1294.54		576	9855.2	37.2	369.4	6299.5		720	0.71475	0.20919	1.25756	0.3161
578	2473.8	36	126.4	1205.32		578	9153	40.6	337.2	5872.6		730	0.17026	0.06639	0.27694	0.07967
580	2329.2	35	123.6	1131.56		580	8596.2	38.8	325	5410.1
582	2136.4	38.2	115.4	1059.78		582	7826	36.2	323.4	4965.6
584	1955.6	35.2	111.4	1015.27		584	7272.8	32.6	291	4705.6
586	1841.2	35.6	97.4	955.908		586	6683	38	269.6	4263.8
588	1786.2	36.8	95.6	902.343		588	6294.8	35.2	242.8	4002.8
590	1670.6	34	98.2	878.379		590	5859.6	38	235.8	3701.8
592	1609.2	38.4	94.6	859.736		592	5629.2	37.4	240.4	3556.1
594	1624	32.6	92.8	840.676		594	5392.6	35.8	216.4	3377.1
596	1586.8	37.6	90.6	851.215		596	5342.8	31.8	212.4	3391
598	1573.4	34.6	93.2	857.766		598	5190.4	33	206.6	3433
600	1595.2	33.8	93	853.251		600	5138.4	33.2	211.6	3400.4
602	1532.4	35.2	90.2	851.594		602	5132.2	31.4	221.4	3419.5
604	1552.6	35.8	91.6	845.973		604	5099.2	34.4	211.4	3405.3
606	1601.2	33.8	84.4	842.266		606	5029.6	33.4	201.2	3390.5
608	1545	31.2	88.8	801.617		608	5015.2	35.2	224.2	3414.3
610	1508.6	34	85.2	787.444		610	5115.6	33	229.4	3359.4
612	1448.4	30.6	79.2	736.282		612	4890.2	35.4	218	3265.9
614	1348	32.8	88.6	709.439		614	4746.4	35.8	213	3132.6
616	1349	36	85	688.297		616	4588	34.8	212.6	3033.7
618	1265.8	38.8	83.6	654.274		618	4491.2	37.6	201	2908.1
620	1173.4	38.2	83.6	610.052		620	4216	38.4	209.2	2790.8
622	1050.8	39	86	577.726		622	3949.6	39	205.4	2631.8
624	1010.2	40.6	87.8	555.975		624	3713	43.4	195	2448.3
626	939.6	44	84.4	516.571		626	3457.8	42.6	210.2	2280.9
628	872	46.8	97.2	491.385		628	3210.4	43.6	231.8	2178.2
630	864	48.8	96.6	480.858		630	3088	48.6	241.2	2011.1
632	774	57.4	110.8	468.987		632	2805.8	50	274	1980.4
634	715.6	63.8	121	477.552		634	2651	49.6	328.8	1933.6
636	698	81.4	148.8	498.268		636	2429.6	52.8	393.2	1865.9
638	639.6	87.4	183.6	532.969		638	2331.6	59.6	468.2	1969.3
640	628.2	103.4	232	592.544		640	2099.8	76.2	623.2	2060.8
642	591.4	111.2	250.2	665.444		642	2029.8	88.8	750.4	2193.2
644	542.6	133.4	329.2	723.992		644	1885.6	111	979.4	2384.7
646	535.6	162.4	378.4	832.523		646	1855.6	133.8	1262.6	2692.8
648	497.8	176	501.4	946.435		648	1717.2	154	1582.6	3020
650	475.8	197.6	567	1065.98		650	1619.2	177.6	2003.2	3406.5
652	478.2	238	661	1203.25		652	1543.4	189.8	2381.2	3990.6
654	440.6	265.6	767.8	1327.12		654	1483.4	222.2	2877.2	4574.2
656	423.4	302	797.6	1447.26		656	1430.6	249.4	3331.2	5032.5
658	424	327	901.8	1584.52		658	1326.6	279.4	3854.4	5660.1
660	372.4	328.6	934.6	1683.28		660	1293.2	319	4350.4	6161.2
662	379.8	333.4	1010.6	1725.54		662	1269	318.8	4703.4	6731.8
664	359.6	338.6	1010.2	1751.9		664	1250.8	321.6	5051.8	6930.5
666	354	327.4	1036	1738.15		666	1155.6	353	5489.4	7114.8
668	344.8	336	1083	1703.45		668	1102.8	361	5557.8	7327.6
670	335.2	298.2	1024	1728.03		670	1085	376.2	5900	7304.1
672	325.4	308	968.2	1648.51		672	1045.8	359.6	5878.6	7216.1
674	302.8	291	984.6	1605.31		674	992	360.4	5897.4	6953.9
676	315	277.2	903	1508.85		676	944.2	344.6	5731.6	6907.6
678	296.8	291.2	879.8	1412.14		678	864.8	328.6	5676.4	6518.2
680	251.4	258.6	786.8	1338.78		680	837	317.4	5373.4	6152
682	244	221.4	719.6	1217.5		682	798.6	298	5016.8	5853.5
684	220.6	209.6	684.4	1122.92		684	740.2	257.8	4624.8	5439.4
686	210.2	187.6	620.6	1027.49		686	730.2	255.2	4179.2	4973.4
688	223.4	166.2	595.2	943.923		688	653	219	3801.2	4581.5
690	215	171.2	529	883.91		690	598.4	225.4	3509.8	4177.4
692	185	141.6	473.4	795.86		692	573	195.8	3256.4	3729.6
694	167.2	151.4	438.2	712.774		694	547.8	176.4	2963.2	3354.2
696	169.8	149.6	421.6	688.755		696	511	165	2731.2	3055.4
698	174.6	132	383	613.711		698	465	161.2	2407.8	2737.8
700	140.8	137.6	352	554.718		700	477.8	164.6	2286.4	2609
702	143.6	134.8	344	526.684		702	449.2	162.2	2114.8	2378.9
704	144	113.4	314.2	503.676		704	409.2	134.6	1967.4	2204.6
706	132.2	114.2	317.2	480.215		706	363.4	129.6	1807.2	2179.9
708	130.2	113.6	306.2	474.483		708	338.8	134	1689.2	2064.2
710	116.2	121.6	289.8	467.368		710	318	132.4	1580.2	2000.5
712	127	106.2	271.4	447.829		712	305.6	115.6	1549.4	1866.4
714	115	104.2	277.2	439.749		714	293.4	102.4	1410.6	1803.5

## Sheet: Figure 3
Panel A						Panel B						Panel C
Time [ns]	Buffer-Cy3 HP	Buffer-Cy3 dsDNA	Coacervate-Cy3 HP	Coacervate-Cy3 dsDNA		Time [ns]	Buffer-Cy5 HP	Buffer-Cy5 dsDNA	Coacervate-Cy5 HP	Coacervate-Cy5 dsDNA			Steady-state	ss +-	Lifetime	lifetime +-
0	34.2868	29.5946	193.867	151.515		0	46.2917	59.1658	66.4842	88.2872		Cy3	3.78146	0.26996	3.15342	0.30719
0.01628	30.3683	25.6486	162.143	137.741		0.01628	34.4726	39.4438	105.592	96.135		Cy5	1.27019	0.09123	1.2387	0.12213
0.03255	27.4295	21.7027	193.867	174.472		0.03255	55.1561	48.3187	93.86	103.983		FRET pair	4.8546	0.34002	1.5	0.4
0.04883	25.4702	21.7027	172.718	169.881		0.04883	41.3671	45.3604	62.5733	103.983
0.06511	28.4091	25.6486	204.441	146.924		0.06511	46.2917	43.3882	68.4396	107.907
0.08138	22.5313	29.5946	148.044	174.472		0.08138	47.2767	48.3187	89.9492	80.4395
0.09766	24.4906	23.6756	144.519	137.741		0.09766	54.1712	58.1797	91.9046	78.4775
0.11393	30.3683	27.6216	190.342	156.107		0.11393	38.4123	61.1379	68.4396	92.2111
0.13021	36.2461	22.6892	200.916	156.107		0.13021	45.3068	49.3048	109.503	86.3253
0.14649	27.4295	30.581	165.668	156.107		0.14649	41.3671	54.2353	87.9937	92.2111
0.16276	24.4906	23.6756	176.243	156.107		0.16276	35.4575	47.3326	64.5287	78.4775
0.17904	25.4702	40.4459	211.491	151.515		0.17904	50.2315	50.2909	91.9046	76.5156
0.19532	33.3072	28.6081	204.441	160.698		0.19532	49.2465	56.2075	99.7262	86.3253
0.21159	42.1238	34.527	162.143	188.246		0.21159	44.3219	43.3882	70.395	80.4395
0.22787	25.4702	28.6081	162.143	165.289		0.22787	65.0054	47.3326	91.9046	137.336
0.24415	29.3887	21.7027	186.817	146.924		0.24415	54.1712	56.2075	91.9046	82.4014
0.26042	33.3072	21.7027	200.916	174.472		0.26042	48.2616	50.2909	89.9492	107.907
0.2767	30.3683	26.6351	158.618	142.332		0.2767	42.352	44.3743	91.9046	84.3633
0.29297	33.3072	30.581	204.441	128.558		0.29297	45.3068	52.2631	76.2612	70.6298
0.30925	30.3683	22.6892	176.243	142.332		0.30925	47.2767	33.5273	74.3058	96.135
0.32553	26.4498	42.4189	211.491	220.386		0.32553	36.4424	52.2631	87.9937	52.9723
0.3418	43.1035	24.6621	176.243	123.967		0.3418	56.141	50.2909	97.7708	105.945
0.35808	45.0627	39.4594	186.817	142.332		0.35808	54.1712	47.3326	121.236	90.2492
0.37436	36.2461	34.527	133.944	188.246		0.37436	55.1561	38.4577	103.637	74.5537
0.39063	25.4702	34.527	190.342	156.107		0.39063	52.2013	56.2075	97.7708	90.2492
0.40691	38.2053	34.527	186.817	174.472		0.40691	52.2013	51.277	101.682	102.021
0.42319	34.2868	44.3918	225.59	206.612		0.42319	40.3822	52.2631	115.37	107.907
0.43946	34.2868	36.4999	225.59	169.881		0.43946	50.2315	53.2492	103.637	103.983
0.45574	37.2257	25.6486	250.264	243.343		0.45574	45.3068	52.2631	107.548	78.4775
0.47201	54.8589	30.581	207.966	229.568		0.47201	58.1109	72.9711	78.2167	105.945
0.48829	47.0219	31.5675	296.087	229.568		0.48829	61.0657	52.2631	111.459	111.83
0.50457	59.757	54.2567	239.69	252.525		0.50457	55.1561	71.985	103.637	86.3253
0.52084	48.9812	37.4864	313.712	284.665		0.52084	64.0205	55.2214	136.879	113.792
0.53712	65.6348	53.2702	398.308	381.084		0.53712	49.2465	69.0267	129.057	100.059
0.5534	71.5125	60.1756	422.982	408.632		0.5534	75.8397	62.124	99.7262	113.792
0.56967	76.4107	77.9323	634.473	619.835		0.56967	99.478	84.8043	164.255	131.45
0.58595	111.677	99.635	687.346	702.479		0.58595	115.237	109.457	181.854	145.183
0.60223	132.249	120.351	796.616	831.038		0.60223	163.498	124.248	285.491	209.927
0.6185	176.332	139.094	1279.52	1184.57		0.6185	329.952	256.385	508.408	227.585
0.63478	187.108	201.243	1402.89	1400.37		0.63478	695.361	425.993	1110.68	421.817
0.65105	304.663	281.148	1808.25	1763.09		0.65105	1729.54	1062.03	2285.88	1073.18
0.66733	413.401	402.486	2132.53	2424.24		0.66733	3392.1	2326.2	3859.99	2360.21
0.68361	543.691	530.729	2611.91	2860.42		0.68361	5288.09	4019.33	5498.63	4078.87
0.69988	810.149	811.877	3433.2	3333.33		0.69988	6702.45	5703.58	6327.73	5566.02
0.71616	1046.24	1017.07	3972.51	4003.67		0.71616	7309.17	6861.26	7301.53	6703.94
0.73244	1356.78	1370.23	4317.94	4586.78		0.73244	7980.89	7597.87	7620.26	7396.51
0.74871	1699.65	1756.93	5047.59	5293.85		0.74871	8535.41	7953.85	7980.05	8075.34
0.76499	2212.97	2265.96	5452.94	5968.78		0.76499	8499.95	8250.67	8312.48	8522.66
0.78127	2851.68	2954.52	6253.08	6441.69		0.78127	8873.24	8557.34	8513.88	8357.86
0.79754	3572.69	3409.29	6972.15	7043.16		0.79754	9063.33	8850.21	8670.32	8781.64
0.81382	4246.67	4344.48	7130.77	7396.69		0.81382	9378.51	8883.74	8707.47	8797.33
0.83009	4825.63	5063.63	7983.79	7442.61		0.83009	9400.18	9069.13	9030.11	9054.35
0.84637	5695.53	5899.18	8089.53	8567.49		0.84637	9220.92	9265.36	9204.15	9389.84
0.86265	6210.82	6527.57	8346.85	8397.61		0.86265	9543.98	9352.13	9331.25	9293.7
0.87892	7154.19	7200.36	8403.24	8604.22		0.87892	9524.28	9478.36	9294.09	9603.69
0.8952	7502.94	7821.84	8960.17	8943.99		0.8952	9818.77	9441.87	9346.89	9236.81
0.91148	8099.53	8198.68	9016.57	8976.12		0.91148	9813.85	9640.07	9509.19	9564.45
0.92775	8367.95	8705.73	9203.38	8994.49		0.92775	9635.58	9767.28	9464.22	9705.71
0.94403	8944.95	9163.46	9199.86	9361.8		0.94403	9775.44	9897.45	9929.61	9760.64
0.96031	9233.93	9676.43	9675.71	9499.54		0.96031	9791.19	9714.03	9757.53	9862.66
0.97658	9405.37	9574.82	9393.73	9651.06		0.97658	9723.23	10000	9771.22	9758.68
0.99286	9712.97	9898.39	9577.02	9517.91		0.99286	9804.98	9916.18	9859.21	9741.02
1.00913	9816.81	9897.41	9689.81	9632.69		1.00913	9897.57	9799.82	9880.72	10000
1.02541	9876.57	9941.8	9330.28	10000		1.02541	10000	9900.4	9640.2	9894.06
1.04169	9875.59	10000	9386.68	9885.22		1.04169	9876.88	9854.06	10000	9731.21
1.05796	9817.79	9960.54	9707.44	9825.53		1.05796	9912.34	9966.47	9646.07	9670.39
1.07424	9759.99	9702.08	9961.23	9995.41		1.07424	9782.33	9750.52	9769.26	9886.21
1.09052	10000	9544.24	9362	9862.26		1.09052	9641.49	9898.43	9693	9974.49
1.10679	9646.36	9579.76	9619.32	9701.56		1.10679	9753.77	9673.6	9585.45	9566.41
1.12307	9506.27	9348.92	9661.61	9981.63		1.12307	9810.89	9879.7	9702.78	9650.77
1.13935	9567.99	9323.27	9608.74	9940.31		1.13935	9760.66	9823.49	9732.11	9845.01
1.15562	9681.62	8855.68	9471.27	9559.23		1.15562	9619.82	9771.23	9818.15	9540.91
1.1719	9310.34	8937.56	10000	9517.91		1.1719	9695.66	9847.16	9759.48	9650.77
1.18817	9310.34	8771.83	9598.17	9669.42		1.18817	9618.83	9752.49	9497.46	9846.97
1.20445	9153.61	8648.52	9309.13	9453.63		1.20445	9566.63	9635.14	9696.91	9782.22
1.22073	8903.8	8446.29	9527.67	9853.08		1.22073	9352.9	9680.5	9769.26	9450.66
1.237	8819.55	8174.02	9231.58	9710.74		1.237	9384.42	9480.33	9583.5	9668.43
1.25328	8653.02	7980.66	9298.55	9866.85		1.25328	9606.03	9522.73	9315.6	9462.43
1.26956	8531.54	7933.31	9499.47	9224.06		1.26956	9097.8	9290.01	9599.14	9617.42
1.28583	8409.09	7578.18	9330.28	9265.38		1.28583	9133.26	9388.62	9518.97	9332.94
1.30211	8589.34	7529.84	9115.26	9531.68		1.30211	9045.6	9354.11	9305.83	9264.27
1.31839	8311.13	7374.96	9034.19	9311.29		1.31839	9061.36	9310.72	9608.92	8913.09
1.33466	8014.3	7286.18	8893.2	8870.52		1.33466	9129.32	9404.4	9229.57	9234.84
1.35094	8161.25	7057.31	9238.63	9352.62		1.35094	9158.87	9212.11	9219.79	9036.69
1.36721	7826.21	6986.29	9432.5	8911.85		1.36721	8868.31	9161.82	9102.46	9121.05
1.38349	7703.76	6706.13	9087.06	8989.9		1.38349	8791.49	9179.57	9127.88	9044.54
1.39977	7820.34	6582.82	9027.14	9256.2		1.39977	8866.34	9143.08	9241.3	8995.49
1.41604	7673.39	6335.21	8805.08	8884.3		1.41604	8666.4	9045.46	9094.64	8834.61
1.43232	7532.33	6362.83	8861.47	8966.94		1.43232	8674.28	9064.19	9186.55	8881.7
1.4486	7424.57	6105.36	8939.02	8700.64		1.4486	8467.45	8931.07	9030.11	9064.16
1.46487	7071.9	6065.9	8695.81	8787.88		1.46487	8274.4	8975.45	8967.54	8671.77
1.48115	7081.7	5925.82	8653.51	8567.49		1.48115	8249.78	8684.55	8899.1	8716.89
1.49743	6970.02	5789.68	8709.9	9054.18		1.49743	8316.75	8630.31	8525.62	8538.36
1.5137	6936.72	5677.22	8551.29	8741.97		1.5137	8248.79	8398.58	8650.76	8522.66
1.52998	6670.26	5540.1	8286.92	8411.39		1.52998	8242.88	8365.05	8521.71	8987.64
1.54625	6606.58	5391.14	8325.7	8356.29		1.54625	7887.32	8371.96	8439.58	8342.16
1.56253	6640.87	5177.07	8336.27	8434.34		1.56253	7909.98	8538.61	8245.99	8554.05
1.57881	6243.14	5189.9	7980.26	8581.27		1.57881	7851.87	8405.48	8635.12	8422.6
1.59508	6366.58	5002.47	7941.49	8269.05		1.59508	7741.55	8153.04	8365.27	8406.91
1.61136	6300.94	4945.25	8064.86	8347.11		1.61136	7702.16	8107.68	8261.63	8136.16
1.62764	6076.61	4803.2	7994.36	7915.52		1.62764	7680.49	8193.47	8202.97	8265.65
1.64391	6097.18	4891.98	8019.03	7736.46		1.64391	7738.6	7854.26	8054.36	8045.91
1.66019	6015.87	4501.33	8068.38	8181.82		1.66019	7593.81	7895.67	8163.86	8014.52
1.67647	5741.58	4534.87	7680.65	8273.65		1.67647	7342.66	7954.84	8032.85	7994.9
1.69274	5901.25	4429.32	7814.59	7722.68		1.69274	7310.15	7839.46	7657.41	7987.05
1.70902	5831.7	4406.63	7666.55	7984.39		1.70902	7338.72	7583.08	8011.34	7622.13
1.72529	5644.59	4283.32	7419.81	7199.27		1.72529	7148.63	7842.42	7727.81	7739.85
1.74157	5652.43	4187.63	7673.6	7479.34		1.74157	7114.15	7539.69	7809.93	7606.44
1.75785	5374.22	3952.85	7807.54	7993.57		1.75785	6860.04	7485.46	7618.3	7777.12
1.77412	5393.81	3933.12	7363.41	7699.72		1.77412	6980.2	7575.19	7768.87	7661.37
1.7904	5231.19	3883.79	7655.97	7548.21		1.7904	6942.78	7439.11	7809.93	7663.33
1.80668	5038.21	3707.21	7349.31	7392.1		1.80668	6824.58	7472.64	7465.78	7575.04
1.82295	5105.8	3665.78	7455.06	7240.59		1.82295	6710.33	7448.97	7612.44	7582.89
1.83923	4960.82	3581.93	7109.62	7148.76		1.83923	6850.19	7520.95	7332.81	7449.48
1.85551	4899.1	3557.27	7109.62	7052.34		1.85551	6661.09	7065.38	7252.64	7545.62
1.87178	4921.63	3512.87	7099.05	7382.92		1.87178	6621.69	7197.52	7147.05	7249.36
1.88806	4771.75	3486.24	7081.42	6648.3		1.88806	6608.88	6942.12	7135.31	7341.57
1.90433	4816.81	3400.41	7282.34	7254.36		1.90433	6373.49	7004.24	7229.17	7237.59
1.92061	4690.44	3284.01	6616.14	7139.58		1.92061	6242.49	6912.53	7235.04	7108.1
1.93689	4498.43	3185.36	6831.16	6671.26		1.93689	6314.39	6818.85	7039.5	7017.85
1.95316	4323.08	3034.43	6637.29	6763.09		1.95316	6339.01	7005.23	7107.94	7131.65
1.96944	4326.02	2981.16	6884.03	6919.19		1.96944	6208.02	6764.62	6994.52	6941.34
1.98572	4335.82	2968.33	6485.72	6983.47		1.98572	6107.55	6697.56	6840.05	6941.34
2.00199	4301.53	2862.78	6439.9	6698.81		2.00199	6089.83	6668.97	6746.19	6796.15
2.01827	4155.56	2785.83	6633.77	6588.61		2.01827	5976.56	6642.34	6572.15	6698.06
2.03455	4179.08	2844.04	6591.47	6694.21		2.03455	6012.02	6296.22	6783.34	6617.62
2.05082	4043.89	2748.35	6461.05	6382		2.05082	5690.93	6300.17	6820.49	6743.18
2.0671	3951.8	2715.79	6150.86	6395.78		2.0671	5745.1	6334.68	6689.48	6552.87
2.08338	3997.84	2715.79	6394.08	6749.31		2.08338	5717.52	6443.15	6593.66	6444.97
2.09965	3797.02	2553.02	6097.99	6460.06		2.09965	5671.23	6229.17	6296.44	6472.43
2.11593	3920.45	2657.59	6277.76	6533.52		2.11593	5682.06	6204.52	6450.92	6656.86
2.1322	3853.84	2422.81	6379.98	6326.91		2.1322	5407.27	6045.75	6306.22	6409.65
2.14848	3765.67	2462.27	6263.66	5955		2.14848	5437.8	5985.6	6347.28	6107.51
2.16476	3730.41	2407.02	6101.52	6101.93		2.16476	5502.81	6036.88	6173.25	6060.43
2.18103	3764.69	2215.65	6101.52	5987.14		2.18103	5221.12	5866.29	6102.85	5934.86
2.19731	3532.52	2331.06	6006.34	6074.38		2.19731	5162.02	5689.77	5940.56	6025.11
2.21359	3568.77	2179.15	6080.37	6157.02		2.21359	5209.3	5721.33	6208.45	5930.94
2.22986	3584.44	2163.36	5886.5	5716.25		2.22986	5142.32	5761.76	6096.99	5974.1
2.24614	3414.97	2178.16	6034.54	5973.37		2.24614	5068.45	5745	5950.33	5862.27
2.26242	3299.37	2083.46	5682.06	5840.22		2.26242	5117.7	5597.08	6065.7	6078.09
2.27869	3204.35	2018.35	5632.71	5867.77		2.27869	5014.28	5763.73	5885.8	5928.98
2.29497	3333.66	2035.12	5808.95	5867.77		2.29497	4883.29	5560.6	5809.54	5826.96
2.31124	3174.96	1933.51	5667.96	5840.22		2.31124	4800.55	5528.05	5743.06	5691.58
2.32752	3159.29	1839.79	5636.24	5353.54		2.32752	4851.77	5446.21	5490.81	5644.5
2.3438	3176.92	1866.43	5664.43	5546.37		2.3438	4796.61	5401.83	5516.23	5654.31
2.36007	3070.14	1841.77	5287.28	5592.29		2.36007	4621.29	5287.45	5508.41	5436.53
2.37635	3143.61	1814.15	5660.91	5537.19		2.37635	4566.14	5205.6	5438.01	5369.83
2.39263	3122.06	1780.61	5283.75	5583.1		2.39263	4595.69	5288.43	5555.34	5485.58
2.4089	2999.61	1674.07	5378.92	5679.52		2.4089	4471.58	5214.48	5262.03	5499.31
2.42518	2953.57	1769.75	5445.89	5642.79		2.42518	4522.8	5315.06	5463.43	5371.79
2.44146	2941.81	1648.42	5111.03	5174.47		2.44146	4442.04	5087.27	5326.55	5369.83
2.45773	2879.11	1669.13	5407.12	5073.46		2.45773	4370.14	5140.52	5279.62	5412.99
2.47401	2885.97	1679	5125.13	5169.88		2.47401	4380.97	4921.61	5394.99	5142.24
2.49028	2812.5	1578.38	5156.86	5004.59		2.49028	4308.09	5004.44	5265.94	5216.79
2.50656	2757.64	1582.32	4723.3	5022.96		2.50656	4353.39	4891.04	5199.45	4995.1
2.52284	2721.39	1578.38	4843.14	4820.94		2.52284	4158.38	4937.38	4947.2	4961.74
2.53911	2644	1530.04	4751.5	5321.4		2.53911	4199.74	4818.07	5107.55	5022.56
2.55539	2692.01	1518.2	4811.42	4912.76		2.55539	4025.41	4790.45	5056.71	5050.03
2.57167	2514.69	1498.47	5103.98	5000		2.57167	4046.09	4716.5	5117.32	4869.53
2.58794	2508.82	1493.54	4984.14	4471.99		2.58794	3868.81	4645.5	4853.34	5040.22
2.60422	2546.04	1420.54	4769.12	4866.85		2.60422	3928.89	4610	4737.97	4985.29
2.6205	2572.49	1404.75	4659.85	4761.25		2.6205	3930.86	4545.9	4902.23	4789.09
2.63677	2419.67	1330.77	4762.07	4747.47		2.63677	3795.92	4659.3	4747.75	4702.77
2.65305	2399.1	1284.4	4737.4	4632.69		2.65305	3901.31	4527.17	4806.41	4687.07
2.66932	2394.2	1304.13	4836.09	4430.67		2.66932	3803.8	4500.54	4739.93	4620.36
2.6856	2314.85	1333.73	4511.81	4458.22		2.6856	3784.1	4380.24	4790.77	4763.59
2.70188	2282.52	1345.57	4557.63	4343.43		2.70188	3698.41	4381.22	4499.41	4687.07
2.71815	2242.36	1217.32	4409.59	4637.28		2.71815	3655.08	4409.82	4724.29	4555.62
2.73443	2310.93	1213.38	4603.45	4471.99		2.73443	3633.41	4292.48	4565.9	4537.96
2.75071	2203.17	1238.04	4494.18	4476.58		2.75071	3522.11	4344.74	4589.36	4426.13
2.76698	2236.48	1210.42	4614.03	4522.5		2.76698	3592.04	4299.38	4429.02	4522.27
2.78326	2257.05	1160.11	4508.28	4499.54		2.78326	3466.96	4203.73	4515.06	4218.17
2.79954	2202.19	1204.5	4303.84	4775.02		2.79954	3519.16	4062.72	4460.31	4330
2.81581	2141.46	1099.93	4543.53	4196.51		2.81581	3413.77	4103.15	4305.83	4176.97
2.83209	2027.82	1138.4	4282.69	4426.08		2.83209	3361.57	4213.59	4280.41	4157.35
2.84836	2056.23	1153.2	4021.85	4366.39		2.84836	3339.9	4056.8	4313.65	4192.66
2.86464	2082.68	1050.61	4120.55	4325.07		2.86464	3331.04	3986.79	4254.99	4039.63
2.88092	1969.04	1056.53	4060.63	4201.1		2.88092	3225.65	3915.79	4051.62	4090.64
2.89719	1951.41	1005.23	4367.29	3925.62		2.89719	3153.75	3962.13	4102.46	3908.18
2.91347	1904.39	1020.03	4169.9	4274.56		2.91347	3140.94	3803.37	4039.89	3855.21
2.92975	1940.63	1042.71	4025.38	4012.86		2.92975	3136.02	3837.89	4053.58	3896.41
2.94602	1884.8	1008.19	4134.65	3893.48		2.94602	3028.66	3768.86	4102.46	4151.46
2.9623	1875	978.593	3849.14	3953.17		2.9623	3128.14	3751.11	3969.5	3865.02
2.97858	1806.43	1031.86	4000.7	4003.67		2.97858	3097.61	3668.28	4059.44	3890.52
2.99485	1846.59	970.701	3926.68	3930.21		2.99485	2915.39	3671.24	3979.27	3870.9
3.01113	1836.79	940.12	3961.93	3893.48		3.01113	2956.76	3649.54	3910.83	3947.42
3.0274	1762.34	958.864	3768.06	3783.29		3.0274	2933.12	3702.79	3897.15	3880.71
3.04368	1775.08	898.688	3859.71	3976.12		3.04368	2970.55	3566.71	3770.04	3806.16
3.05996	1761.36	908.553	4050.05	3769.51		3.05996	2842.51	3467.11	3846.3	3880.71
3.07623	1738.83	945.053	3806.84	3861.34		3.07623	2828.72	3555.86	3883.46	3747.3
3.09251	1794.67	905.593	3679.94	3452.71		3.09251	2805.08	3410.91	3713.34	3635.47
3.10879	1682.99	877.972	3510.75	3663.91		3.10879	2720.38	3434.57	3551.04	3604.08
3.12506	1720.22	786.229	3577.72	3595.04		3.12506	2643.55	3420.77	3629.25	3598.2
3.14134	1632.05	854.296	3831.51	3599.63		3.14134	2651.43	3325.12	3472.82	3570.73
3.15762	1648.71	832.593	3581.25	3659.32		3.15762	2630.75	3217.63	3597.97	3462.82
3.17389	1634.01	787.215	3464.93	3728.19		3.17389	2626.81	3226.51	3427.85	3560.92
3.19017	1552.7	769.458	3408.53	3719.01		3.19017	2621.89	3340.89	3447.4	3425.54
3.20644	1590.91	768.472	3457.88	3512.4		3.20644	2660.3	3243.27	3367.23	3588.39
3.22272	1525.27	771.431	3345.08	3764.92		3.22272	2566.73	3220.59	3375.05	3519.72
3.239	1517.44	752.688	3338.03	3415.98		3.239	2532.26	3192.98	3453.27	3376.5
3.25527	1554.66	788.202	3535.42	3466.48		3.25527	2546.05	3089.44	3402.42	3384.34
3.27155	1578.17	799.053	3334.51	3374.66		3.27155	2536.2	3183.12	3404.38	3327.45
3.28783	1533.11	736.904	3338.03	3461.89		3.28783	2480.06	3050.98	3378.96	3299.98
3.3041	1463.56	717.175	3429.68	3484.85		3.3041	2367.77	3005.62	3177.55	2980.18
3.32038	1478.25	735.918	3306.31	3420.57		3.32038	2382.55	3187.06	3046.54	3219.54
3.33666	1417.52	689.553	3211.14	3241.51		3.33666	2370.73	2975.05	3332.03	3125.37
3.35293	1380.29	704.35	3211.14	3168.04		3.35293	2248.6	2946.45	3216.66	3205.81
3.36921	1371.47	654.04	3186.46	3213.96		3.36921	2225.94	2951.39	3312.48	3119.48
3.38548	1407.72	652.067	3193.51	3131.31		3.38548	2290.95	2783.75	3128.67	3088.09
3.40176	1433.19	694.486	3256.96	3429.75		3.40176	2314.59	2897.15	3068.05	3152.84
3.41804	1396.94	650.094	3087.77	3227.73		3.41804	2285.04	2866.58	3292.92	3052.78
3.43431	1335.23	618.526	3077.19	3191		3.43431	2241.7	3018.44	2997.65	3196
3.45059	1282.33	659.959	2925.63	3085.4		3.45059	2160.94	2932.65	3044.58	2972.34
3.46687	1262.74	650.094	3045.47	3191		3.46687	2115.63	2777.83	2958.55	3054.74
3.48314	1243.14	600.769	2999.65	2975.21		3.48314	2156.01	2809.39	2942.9	2938.98
3.49942	1308.78	599.783	3295.73	2901.74		3.49942	2135.33	2662.46	3079.78	2960.57
3.5157	1220.61	618.526	3063.09	3071.63		3.5157	2153.06	2672.32	2956.59	2876.2
3.53197	1204.94	632.337	2922.1	2915.52		3.53197	2093.96	2714.72	2978.1	2954.68
3.54825	1185.34	548.486	2982.02	3016.53		3.54825	2045.7	2584.56	2870.55	2782.03
3.56452	1246.08	593.864	2922.1	2910.93		3.56452	2009.26	2677.25	2788.42	2887.97
3.5808	1163.79	629.378	2823.41	2961.43		3.5808	1905.84	2544.13	2768.87	2789.88
3.59708	1146.16	547.499	2777.58	3080.81		3.59708	1885.16	2610.2	2878.37	2693.74
3.61335	1154	554.405	2992.6	2901.74		3.61335	1957.06	2574.7	2675.01	2723.17
3.62963	1189.26	531.716	2869.23	2796.14		3.62963	1904.86	2523.42	2802.11	2509.32
3.64591	1115.79	510.999	2893.9	2786.96		3.64591	1898.95	2388.32	2833.4	2674.12
3.66218	1125.59	507.053	2805.78	2832.87		3.66218	1842.81	2522.43	2618.3	2699.63
3.67846	1106.97	521.851	2819.88	2617.08		3.67846	1904.86	2447.49	2721.94	2711.4
3.69474	1159.87	516.918	2774.06	2685.95		3.69474	1866.44	2408.05	2481.42	2780.07
3.71101	1060.93	471.54	2735.28	2695.13		3.71101	1779.77	2426.78	2536.18	2687.86
3.72729	1094.24	484.364	2657.74	2938.48		3.72729	1722.64	2314.37	2499.02	2507.36
3.74356	974.726	477.459	2721.18	2736.46		3.74356	1826.06	2349.87	2575.28	2434.77
3.75984	1108.93	458.716	2689.46	2603.31		3.75984	1765.98	2272.95	2719.98	2521.09
3.77612	1051.14	502.121	2833.98	2626.26		3.77612	1727.57	2303.52	2559.64	2442.61
3.79239	1034.48	474.499	2544.94	2557.39		3.79239	1677.34	2280.84	2549.86	2613.3
3.80867	1058.97	457.729	2566.09	2447.2		3.80867	1720.67	2226.6	2483.38	2426.92
3.82495	1072.69	485.351	2495.59	2768.6		3.82495	1646.8	2213.79	2583.11	2517.17
3.84122	1009.01	470.553	2675.36	2525.25		3.84122	1616.27	2185.19	2526.4	2395.53
3.8575	1005.09	483.378	2562.57	2438.02		3.8575	1590.66	2220.69	2291.75	2238.57
3.87378	994.318	417.283	2449.77	2621.67		3.87378	1568.01	2242.38	2348.46	2326.86
3.89005	977.665	434.053	2562.57	2470.16		3.89005	1555.21	2145.74	2369.96	2393.56
3.90633	999.216	454.77	2358.12	2382.92		3.90633	1596.57	2119.12	2414.94	2324.9
3.9226	954.154	437.999	2544.94	2176.31		3.9226	1665.52	2060.94	2233.09	2356.29
3.93888	939.459	421.229	2407.47	2442.61		3.93888	1562.1	2108.27	2324.99	2228.76
3.95516	948.276	429.121	2322.88	2539.03		3.95516	1577.86	2113.2	2143.14	2354.33
3.97143	897.335	424.189	2414.52	2539.03		3.97143	1586.72	2052.07	2174.42	2269.96
3.98771	881.661	394.594	2358.12	2410.47		3.98771	1464.59	2043.19	2326.95	2275.85
4.00399	907.132	419.256	2414.52	2479.34		4.00399	1550.28	2020.51	2248.73	2269.96
4.02026	921.826	399.526	2446.25	2226.81		4.02026	1482.32	2028.4	2315.21	2215.03
4.03654	865.987	385.716	2375.75	2359.96		4.03654	1444.89	2132.93	2184.2	2201.29
4.05282	883.621	388.675	2227.71	2203.86		4.05282	1447.85	1943.6	2053.19	2148.32
4.06909	839.538	346.256	2358.12	2180.9		4.06909	1406.48	1912.04	2123.58	2195.41
4.08537	815.047	364.013	2344.03	2240.59		4.08537	1423.22	1964.3	2190.07	2038.45
4.10164	867.947	370.918	2365.17	1905.42		4.10164	1382.84	1943.6	2192.02	2156.17
4.11792	767.045	401.499	2266.48	2300.28		4.11792	1347.39	1851.89	2111.85	2044.34
4.1342	805.251	363.027	2065.56	2281.91		4.1342	1360.19	1865.69	2072.74	2010.99
4.15047	800.353	400.513	2206.56	2176.31		4.15047	1404.51	1921.9	2088.38	2007.06
4.16675	784.679	330.473	2107.86	2272.73		4.16675	1321.78	1885.42	2156.82	2079.65
4.18303	826.803	338.364	1966.87	2157.94		4.18303	1294.2	1883.44	2090.34	1916.81
4.1993	788.597	340.337	2079.66	2148.76		4.1993	1291.24	1835.12	1984.75	2089.46
4.21558	779.781	351.189	2164.26	2056.93		4.21558	1227.22	1838.08	2017.99	1910.93
4.23186	800.353	363.027	2090.24	2084.48		4.23186	1257.76	1772.01	2027.77	1912.89
4.24813	777.821	339.351	2093.76	2139.58		4.24813	1282.38	1828.22	1924.13	1922.7
4.26441	781.74	340.337	2188.93	1937.56		4.26441	1238.06	1810.47	1924.13	1859.92
4.28068	737.657	320.608	2090.24	2070.71		4.28068	1241.01	1774.97	1908.49	1891.31
4.29696	732.759	356.121	2062.04	2075.3		4.29696	1194.72	1710.88	1840.05	1932.51
4.31324	778.801	319.621	2076.14	2171.72		4.31324	1296.17	1680.31	1804.85	1801.06
4.32951	725.901	298.905	2185.41	2070.71		4.32951	1149.41	1640.86	1974.97	1873.65
4.34579	690.635	303.837	2005.64	2006.43		4.34579	1168.13	1720.74	1830.27	1828.53
4.36207	705.329	345.27	1949.24	2011.02		4.36207	1214.42	1715.81	1779.43	1748.09
4.37834	723.942	301.864	2093.76	2075.3		4.37834	1130.7	1698.06	1861.56	1732.39
4.39462	721.983	304.824	1949.24	1914.6		4.39462	1176.99	1617.2	1791.16	1746.13
4.4109	690.635	350.202	2090.24	1932.97		4.4109	1108.05	1632.98	1886.98	1812.83
4.42717	687.696	300.878	1875.22	2001.84		4.42717	1139.56	1656.64	1797.03	1734.35
4.44345	649.491	270.297	1917.52	1721.76		4.44345	1100.17	1608.32	1769.65	1832.45
4.45972	648.511	301.864	1751.85	1859.5		4.45972	1078.5	1506.75	1752.05	1683.34
4.476	704.35	279.175	1945.72	1712.58		4.476	1045.01	1591.56	1710.99	1675.5
4.49228	618.143	313.702	1737.75	1799.82		4.49228	1111.99	1587.61	1742.28	1661.76
4.50855	597.571	256.486	1836.45	1813.59		4.50855	1007.58	1538.31	1716.86	1618.6
4.52483	674.961	264.378	1825.87	1822.77		4.52483	1024.33	1525.49	1779.43	1677.46
4.54111	624.02	297.919	1931.62	1643.71		4.54111	1005.61	1545.21	1583.89	1587.21
4.55738	603.448	285.094	1889.32	1850.32		4.55738	1017.43	1480.13	1611.26	1638.22
4.57366	625	290.027	1667.25	1809		4.57366	994.78	1448.58	1666.01	1534.24
4.58994	581.897	249.581	1773	1772.27		4.58994	973.111	1486.05	1615.17	1489.11
4.60621	593.652	249.581	1561.51	1639.12		4.60621	997.735	1365.74	1621.04	1587.21
4.62249	587.774	264.378	1755.38	1634.53		4.62249	941.594	1493.94	1677.75	1581.32
4.63876	619.122	264.378	1600.28	1648.3		4.63876	940.609	1390.4	1513.49	1589.17
4.65504	574.06	251.554	1885.79	1809		4.65504	938.639	1409.13	1568.24	1589.17
4.67132	585.815	248.594	1624.96	1703.4		4.67132	962.277	1472.24	1560.42	1542.08
4.68759	586.795	282.135	1698.98	1850.32		4.68759	925.835	1348.98	1540.87	1383.17
4.70387	586.795	274.243	1734.23	1799.82		4.70387	884.468	1443.64	1452.87	1481.26
4.72015	573.08	224.919	1727.18	1831.96		4.72015	949.473	1370.67	1468.52	1481.26
4.73642	583.856	197.297	1684.88	1611.57		4.73642	862.799	1344.05	1478.29	1504.81
4.7527	570.141	226.892	1561.51	1786.04		4.7527	883.483	1368.7	1535	1516.58
4.76898	567.202	233.797	1663.73	1547.29		4.76898	848.025	1324.33	1316	1469.49
4.78525	555.447	226.892	1688.4	1776.86		4.78525	806.658	1314.47	1445.05	1373.36
4.80153	534.875	219.986	1681.35	1496.79		4.80153	914.016	1305.59	1364.88	1459.68
4.8178	530.956	242.675	1575.61	1551.88		4.8178	805.673	1271.08	1372.7	1457.72
4.83408	560.345	221.959	1586.18	1671.26		4.83408	807.643	1289.81	1411.81	1442.02
4.85036	530.956	198.284	1448.71	1565.66		4.85036	834.236	1278.97	1343.37	1306.65
4.86663	519.201	215.054	1607.33	1478.42		4.86663	827.342	1188.25	1368.79	1404.75
4.88291	487.853	214.067	1438.14	1533.52		4.88291	854.92	1248.4	1349.24	1341.97
4.89919	482.955	213.081	1413.46	1483.01		4.89919	763.321	1298.69	1454.83	1432.22
4.91546	512.343	200.256	1420.51	1492.19		4.91546	784.99	1235.58	1257.33	1357.66
4.93174	518.221	211.108	1455.76	1450.87		4.93174	781.05	1276.99	1298.4	1349.81
4.94802	457.484	206.175	1378.22	1629.94		4.94802	738.698	1252.34	1337.5	1312.54
4.96429	507.445	216.04	1469.86	1427.92		4.96429	779.08	1185.29	1327.73	1381.2
4.98057	480.016	217.027	1554.46	1473.83		4.98057	762.336	1192.19	1247.56	1202.67
4.99684	416.34	208.148	1476.91	1382		4.99684	766.276	1172.47	1308.17	1259.56
5.01312	451.607	189.405	1413.46	1349.86		5.01312	682.557	1176.41	1216.27	1267.41
5.0294	472.179	198.284	1438.14	1418.73		5.0294	738.698	1182.33	1267.11	1312.54
5.04567	476.097	185.459	1550.93	1524.33		5.04567	707.18	1116.26	1357.06	1134
5.06195	479.036	178.554	1438.14	1437.1		5.06195	710.135	1145.84	1284.71	1263.49
5.07823	432.014	185.459	1473.39	1409.55		5.07823	713.09	1128.09	1282.75	1143.81
5.0945	453.566	171.648	1297.14	1464.65		5.0945	690.436	1176.41	1186.94	1226.21
5.11078	462.382	174.608	1223.12	1303.95		5.11078	699.301	1136.97	1272.98	1222.29
5.12706	429.075	188.419	1381.74	1336.09		5.12706	700.286	1084.71	1214.31	1218.36
5.14333	394.788	191.378	1353.54	1308.54		5.14333	685.512	1134.01	1141.96	1134
5.15961	450.627	170.662	1353.54	1202.94		5.15961	680.587	1084.71	1192.8	1065.33
5.17588	430.055	181.513	1448.71	1326.91		5.17588	653.994	1076.82	1087.21	1134
5.19216	439.851	177.567	1314.77	1326.91		5.19216	644.145	1027.51	1276.89	1153.62
5.20844	429.075	203.216	1455.76	1212.12		5.20844	647.099	1031.46	1210.4	1120.27
5.22471	413.401	169.675	1314.77	1349.86		5.22471	641.19	1053.15	1184.98	1135.96
5.24099	408.503	150.932	1286.57	1313.13		5.24099	603.762	1088.65	1126.32	1084.95
5.25727	421.238	160.797	1286.57	1326.91		5.25727	620.506	1054.14	1143.92	1181.09
5.27354	402.625	173.621	1385.27	1267.22		5.27354	594.898	1018.64	1153.7	1163.43
5.28982	388.911	167.702	1290.1	1230.49		5.28982	630.356	999.901	1100.9	1035.9
5.3061	361.481	197.297	1258.37	1248.85		5.3061	591.943	995.957	1038.33	1061.41
5.32237	398.707	151.919	1201.97	1198.35		5.32237	576.184	987.082	1140.01	1069.26
5.33865	352.665	171.648	1198.45	1179.98		5.33865	606.717	963.416	1089.17	1112.42
5.35492	384.013	157.838	1075.08	1184.57		5.35492	604.747	954.541	991.396	1055.52
5.3712	391.85	161.784	1307.72	1212.12		5.3712	596.868	962.43	1157.61	955.464
5.38748	373.237	178.554	1163.2	1207.53		5.38748	550.576	1019.62	1050.06	1006.47
5.40375	371.277	140.081	1381.74	1221.3		5.40375	549.591	962.43	1061.79	1012.36
5.42003	375.196	152.905	1177.3	1129.48		5.42003	567.32	928.902	1022.68	1090.84
5.43631	370.298	148.959	1184.35	1285.58		5.43631	522.013	945.666	991.396	971.16
5.45258	379.114	144.027	1205.5	1198.35		5.45258	524.968	901.292	973.797	1018.25
5.46886	384.013	156.851	1261.9	1179.98		5.46886	523.983	909.181	938.6	1010.4
5.48514	370.298	148.959	1247.8	1359.05		5.48514	562.395	923.972	1008.99	1010.4
5.50141	351.685	146.986	1276	1239.67		5.50141	534.817	893.403	997.262	996.665
5.51769	359.522	138.108	1082.13	1198.35		5.51769	601.793	867.765	1067.66	943.692
5.53396	355.603	168.689	1145.58	1143.25		5.53396	500.345	865.792	915.135	1045.71
5.55024	352.665	124.297	1110.33	1065.2		5.55024	532.847	892.417	979.664	926.035
5.56652	349.726	155.865	1029.26	1161.62		5.56652	507.239	864.806	872.116	943.692
5.58279	353.644	141.067	1173.78	1111.11		5.58279	480.646	847.057	958.154	888.758
5.59907	315.439	138.108	1032.78	1005.51		5.59907	509.209	829.307	870.16	859.329
5.61535	327.194	122.324	1152.63	1014.69		5.61535	472.767	806.627	901.447	869.139
5.63162	336.011	141.067	1191.4	1074.38		5.63162	536.787	802.682	874.071	859.329
5.6479	301.724	136.135	1064.5	1101.93		5.6479	473.752	816.488	872.116	908.377
5.66418	319.357	142.054	1135	1046.83		5.66418	466.857	765.211	905.358	843.634
5.68045	317.398	139.094	979.908	1078.97		5.68045	513.149	777.044	919.046	898.568
5.69673	331.113	148.959	1025.73	1147.84		5.69673	459.963	793.807	866.25	825.976
5.713	319.357	115.419	927.036	1074.38		5.713	492.465	844.098	877.982	982.931
5.72928	330.133	141.067	1110.33	1069.79		5.72928	459.963	810.571	901.447	837.748
5.74556	285.071	118.378	1096.23	867.769		5.74556	465.872	818.46	893.625	825.976
5.76183	325.235	143.04	994.008	977.961		5.76183	448.143	786.905	915.135	788.699
5.77811	283.111	143.04	1071.55	1046.83		5.77811	430.415	798.738	840.829	900.53
5.79439	295.846	131.203	1039.83	932.048		5.79439	457.993	758.308	842.785	804.395
5.81066	305.643	116.405	1064.5	1134.07		5.81066	443.219	788.877	811.498	786.737
5.82694	289.969	116.405	1106.8	1033.06		5.82694	420.565	742.53	858.428	774.966
5.84322	289.969	116.405	1008.11	1170.8		5.84322	403.822	738.586	893.625	894.644
5.85949	316.418	116.405	962.284	1000.92		5.85949	432.385	747.461	764.568	784.775
5.87577	278.213	112.459	1029.26	1000.92		5.87577	434.354	795.78	876.027	810.281
5.89204	284.091	101.608	983.433	1033.06		5.89204	412.686	711.961	831.052	810.281
5.90832	247.845	125.284	965.809	895.317		5.90832	439.279	747.461	795.855	696.488
5.9246	292.908	127.257	919.986	1010.1		5.9246	428.445	726.753	834.963	761.232
5.94087	276.254	110.486	955.234	964.187		5.94087	387.078	731.683	793.899	802.433
5.95715	275.274	123.311	955.234	922.865		5.95715	389.048	661.67	764.568	702.374
5.97343	274.295	131.203	930.56	794.307		5.97343	367.379	730.697	770.434	739.651
5.9897	263.519	121.338	994.008	886.134		5.9897	389.048	655.754	776.3	682.755
6.00598	240.987	118.378	853.014	918.274		6.00598	383.138	685.337	788.033	706.298
6.02226	244.906	123.311	948.185	955.005		6.02226	414.656	713.934	688.307	731.803
6.03853	242.947	115.419	810.716	945.822		6.03853	409.731	698.156	782.167	755.346
6.05481	240.008	103.581	923.511	936.639		6.05481	405.791	657.726	752.835	749.46
6.07108	262.539	114.432	842.439	872.36		6.07108	396.927	692.239	770.434	774.966
6.08736	231.191	117.392	944.66	895.317		6.08736	368.364	649.837	746.969	690.602
6.10364	229.232	133.175	962.284	794.307		6.10364	394.957	610.393	692.217	706.298
6.11991	258.621	110.486	930.56	945.822		6.11991	361.47	716.892	789.988	747.499
6.13619	264.498	111.473	860.063	913.682		6.13619	326.997	658.712	701.995	767.118
6.15247	245.886	94.7026	835.389	844.812		6.15247	348.665	622.227	741.103	621.934
6.16874	255.682	96.6756	888.262	831.038		6.16874	356.545	716.892	705.905	721.993
6.18502	244.906	115.419	944.66	730.028		6.18502	356.545	617.296	647.243	702.374
6.2013	240.008	96.6756	838.914	886.134		6.2013	332.907	590.672	711.772	716.108
6.21757	231.191	97.662	821.29	785.124		6.21757	357.53	680.406	662.886	669.021
6.23385	208.66	103.581	912.936	798.898		6.23385	330.937	611.38	655.065	631.744
6.25013	235.11	80.8918	881.213	821.855		6.25013	326.012	612.366	649.198	633.706
6.2664	239.028	92.7296	853.014	743.802		6.2664	341.771	573.908	582.714	651.364
6.28268	233.15	116.405	860.063	904.5		6.28268	312.223	615.324	727.415	680.793
6.29895	192.006	89.7702	740.219	789.715		6.29895	333.891	591.658	617.912	647.44
6.31523	186.129	90.7566	838.914	665.748		6.31523	295.479	591.658	602.268	643.516
6.33151	237.069	87.7972	810.716	858.586		6.33151	351.62	614.338	672.663	598.391
6.34778	225.313	109.5	905.886	803.489		6.34778	309.268	558.13	653.109	649.402
6.36406	239.028	85.8242	810.716	789.715		6.36406	299.419	607.435	639.421	708.26
6.38034	219.436	103.581	771.942	748.393		6.38034	314.193	570.95	647.243	561.114
6.39661	206.701	94.7026	761.368	853.994		6.39661	335.861	587.713	670.708	651.364
6.41289	206.701	85.8242	824.815	789.715		6.41289	331.922	572.922	615.956	602.315
6.42917	238.049	84.8377	726.119	831.038		6.42917	326.997	581.797	612.045	594.467
6.44544	215.517	92.7296	747.268	697.888		6.44544	335.861	559.116	527.962	594.467
6.46172	202.782	89.7702	782.517	743.802		6.46172	264.946	576.866	553.383	508.142
6.47799	224.334	89.7702	870.638	739.21		6.47799	289.57	550.242	567.071	553.267
6.49427	205.721	87.7972	764.892	775.941		6.49427	316.163	516.714	600.313	616.049
6.51055	227.273	100.621	726.119	730.028		6.51055	264.946	488.118	641.377	625.858
6.52682	198.864	85.8242	782.517	775.941		6.52682	277.75	527.561	633.555	568.962
6.5431	222.375	104.567	726.119	707.071		6.5431	289.57	545.311	569.026	549.343
6.55938	208.66	82.8648	761.368	716.253		6.55938	284.645	549.255	565.115	588.582
6.57565	200.823	84.8377	676.771	730.028		6.57565	246.233	515.728	631.6	598.391
6.59193	186.129	85.8242	673.246	766.758		6.59193	263.961	504.881	602.268	629.782
6.60821	189.067	102.594	634.473	656.566		6.60821	238.353	516.714	619.867	533.647
6.62448	192.006	84.8377	712.02	720.845		6.62448	283.66	518.687	551.427	584.658
6.64076	199.843	97.662	824.815	734.619		6.64076	261.007	482.201	527.962	512.066
6.65703	182.21	88.7837	768.417	752.984		6.65703	283.66	490.09	541.65	539.533
6.67331	214.538	83.8512	715.545	725.436		6.67331	247.218	509.812	514.275	519.914
6.68959	168.495	90.7566	712.02	693.297		6.68959	272.826	495.02	471.255	514.028
6.70586	186.129	74.9729	743.743	702.479		6.70586	238.353	535.45	574.892	478.713
6.72214	185.149	76.9458	786.042	624.426		6.72214	258.052	506.853	576.848	537.571
6.73842	178.292	89.7702	704.97	702.479		6.73842	237.368	433.882	522.096	482.637
6.75469	176.332	83.8512	733.169	775.941		6.75469	240.323	482.201	508.408	531.685
6.77097	168.495	79.9053	592.175	661.157		6.77097	235.398	498.965	531.873	523.838
6.78725	187.108	98.6485	655.622	707.071		6.78725	258.052	454.59	557.294	486.561
6.80352	186.129	65.108	704.97	610.652		6.80352	260.022	444.729	522.096	492.447
6.8198	165.556	70.0405	704.97	679.523		6.8198	230.474	462.479	547.517	478.713
6.83607	165.556	81.8783	708.495	716.253		6.83607	225.549	452.618	465.389	533.647
6.85235	178.292	60.1756	585.125	716.253		6.85235	226.534	464.451	490.81	470.865
6.86863	173.393	76.9458	627.423	619.835		6.86863	208.805	461.493	447.79	490.485
6.8849	176.332	95.6891	676.771	651.974		6.8849	220.624	447.688	518.185	457.132
6.90118	165.556	67.081	722.594	711.662		6.90118	226.534	414.16	537.74	451.246
6.91746	156.74	67.081	690.871	651.974		6.91746	227.519	395.425	414.548	492.447
6.93373	177.312	85.8242	673.246	606.061		6.93373	201.911	428.952	535.784	470.865
6.95001	160.658	73.9864	578.075	684.114		6.95001	226.534	435.854	447.79	519.914
6.96629	143.025	72.9999	574.551	642.792		6.96629	229.489	468.396	463.434	492.447
6.98256	161.638	63.135	616.849	601.469		6.98256	208.805	391.48	514.275	492.447
6.99884	162.618	94.7026	726.119	693.297		6.99884	230.474	442.757	449.746	478.713
7.01511	138.127	95.6891	599.225	647.383		7.01511	211.76	411.202	459.523	455.17
7.03139	173.393	60.1756	637.998	697.888		7.03139	219.64	401.341	486.899	455.17
7.04767	172.414	74.9729	666.197	564.738		7.04767	200.926	443.743	432.147	433.588
7.06394	169.475	65.108	595.7	702.479		7.06394	206.835	395.425	383.262	476.751
7.08022	156.74	73.9864	546.352	606.061		7.08022	181.227	395.425	449.746	433.588
7.0965	145.964	73.9864	645.048	697.888		7.0965	202.896	416.133	484.943	455.17
7.11277	131.27	55.2432	659.147	560.147		7.11277	240.323	416.133	439.969	412.007
7.12905	134.208	61.1621	659.147	720.845		7.12905	214.715	404.299	402.816	431.626
7.14533	146.944	64.1215	623.898	647.383		7.14533	209.79	420.077	443.88	421.817
7.1616	145.964	72.0134	595.7	661.157		7.1616	201.911	388.522	512.319	474.789
7.17788	144.005	67.081	652.097	573.921		7.17788	218.655	417.119	443.88	453.208
7.19415	138.127	64.1215	553.401	615.243		7.19415	210.775	422.049	396.95	419.855
7.21043	128.331	66.0945	556.926	619.835		7.21043	174.333	403.313	426.281	443.398
7.22671	162.618	59.1891	563.976	505.051		7.22671	203.881	375.703	420.415	429.665
7.24298	125.392	72.0134	613.324	537.19		7.24298	164.483	403.313	373.485	427.703
7.25926	129.31	61.1621	493.479	633.609		7.25926	177.287	364.856	434.102	402.197
7.27554	123.433	72.0134	546.352	550.964		7.27554	181.227	404.299	385.217	400.235
7.29181	168.495	57.2161	560.451	615.243		7.29181	168.423	392.466	459.523	384.54
7.30809	138.127	73.9864	578.075	569.33		7.30809	179.257	356.967	420.415	415.931
7.32437	125.392	56.2296	592.175	555.556		7.32437	204.866	368.8	424.325	400.235
7.34064	159.679	67.081	535.777	587.695		7.34064	184.182	378.661	461.478	372.768
7.35692	126.371	69.054	585.125	601.469		7.35692	169.408	372.744	408.682	406.121
7.37319	127.351	66.0945	616.849	459.137		7.37319	174.333	365.842	438.013	313.91
7.38947	166.536	57.2161	514.628	560.147		7.38947	189.107	329.356	416.504	382.578
7.40575	141.066	61.1621	461.755	642.792		7.40575	152.664	334.287	387.172	408.083
7.42202	122.453	63.135	447.656	583.104		7.42202	158.574	350.064	381.306	413.969
7.4383	137.147	63.135	556.926	550.964		7.4383	153.649	387.536	348.064	360.997
7.45458	129.31	62.1486	556.926	573.921		7.45458	150.694	366.828	396.95	372.768
7.47085	112.657	62.1486	627.423	578.512		7.47085	159.559	310.62	414.548	372.768
7.48713	119.514	70.0405	560.451	477.502		7.48713	168.423	329.356	402.816	386.502
7.50341	127.351	58.2026	451.181	523.416		7.50341	174.333	353.022	365.663	364.921
7.51968	134.208	59.1891	578.075	514.233		7.51968	178.272	328.37	387.172	364.921
7.53596	124.412	56.2296	542.827	537.19		7.53596	154.634	329.356	350.02	323.72
7.55223	143.025	57.2161	535.777	532.599		7.55223	130.011	333.3	312.867	329.606
7.56851	113.636	59.1891	560.451	459.137		7.56851	178.272	342.175	418.459	353.149
7.58479	132.249	60.1756	549.877	468.32		7.58479	139.86	331.328	357.841	359.035
7.60106	115.596	69.054	525.203	528.007		7.60106	156.604	339.217	332.421	419.855
7.61734	112.657	51.2972	454.706	546.373		7.61734	159.559	349.078	344.153	315.872
7.63362	138.127	51.2972	475.855	564.738		7.63362	163.498	295.829	383.262	386.502
7.64989	129.31	56.2296	535.777	463.728		7.64989	146.755	314.565	351.975	351.187
7.66617	129.31	52.2837	553.401	509.642		7.66617	169.408	336.259	375.44	341.377
7.68245	102.861	63.135	514.628	523.416		7.68245	136.905	306.676	363.707	325.682
7.69872	138.127	44.3918	514.628	477.502		7.69872	171.378	319.495	303.09	311.948
7.715	146.944	49.3243	507.578	528.007		7.715	144.785	316.537	338.287	333.53
7.73127	105.799	46.3648	514.628	422.406		7.73127	144.785	311.606	353.93	286.443
7.74755	111.677	55.2432	500.529	426.997		7.74755	155.619	282.023	336.332	321.758
7.76383	113.636	48.3378	528.728	472.911		7.76383	168.423	316.537	332.421	329.606
7.7801	105.799	54.2567	497.004	445.363		7.7801	146.755	324.426	281.58	321.758
7.79638	104.82	41.4324	556.926	440.771		7.79638	141.83	305.69	291.357	331.568
7.81266	113.636	38.4729	447.656	477.502		7.81266	130.011	260.329	330.465	327.644
7.82893	91.105	58.2026	387.734	500.459		7.82893	139.86	322.453	322.644	327.644
7.84521	108.738	63.135	525.203	454.545		7.84521	150.694	266.246	346.109	315.872
7.86149	126.371	54.2567	556.926	463.728		7.86149	122.131	287.94	285.491	315.872
7.87776	108.738	42.4189	419.457	445.363		7.87776	152.664	266.246	305.045	294.291
7.89404	95.0235	55.2432	437.081	436.18		7.89404	159.559	294.843	320.688	323.72
7.91031	108.738	54.2567	532.252	454.545		7.91031	142.815	269.204	305.045	300.177
7.92659	113.636	47.3513	486.429	491.276		7.92659	132.966	265.26	308.956	355.111
7.94287	116.575	51.2972	454.706	426.997		7.94287	159.559	253.427	295.268	300.177
7.95914	99.9216	41.4324	433.557	468.32		7.95914	138.875	261.315	375.44	306.062
7.97542	109.718	42.4189	444.131	454.545		7.97542	132.966	249.482	305.045	296.253
7.9917	99.9216	38.4729	468.805	426.997		7.9917	118.192	271.176	285.491	309.986
8.00797	81.3088	48.3378	437.081	537.19		8.00797	145.77	275.121	279.625	323.72
8.02425	106.779	42.4189	370.109	399.449		8.02425	128.041	270.19	357.841	286.443
8.04053	96.0031	64.1215	465.28	399.449		8.04053	130.996	301.745	318.733	274.671
8.0568	94.0439	56.2296	412.407	426.997		8.0568	131.981	253.427	310.911	311.948
8.07308	86.2069	49.3243	387.734	436.18		8.07308	115.237	230.746	277.669	260.938
8.08935	89.1458	45.3783	465.28	436.18		8.08935	125.086	257.371	252.249	294.291
8.10563	102.861	47.3513	433.557	486.685		8.10563	127.056	269.204	310.911	294.291
8.12191	103.84	48.3378	472.33	422.406		8.12191	119.177	248.496	248.338	262.9
8.13818	104.82	56.2296	440.606	472.911		8.13818	132.966	264.274	295.268	270.748
8.15446	101.881	43.4053	363.06	362.718		8.15446	136.905	267.232	287.446	264.862
8.17074	87.1865	39.4594	458.231	399.449		8.17074	151.679	262.302	238.561	319.796
8.18701	102.861	56.2296	461.755	376.492		8.18701	116.222	266.246	287.446	294.291
8.20329	95.0235	53.2702	433.557	518.825		8.20329	111.297	248.496	269.847	308.024
8.21957	109.718	58.2026	401.833	422.406		8.21957	114.252	280.051	310.911	278.595
8.23584	77.3903	48.3378	380.684	431.589		8.23584	125.086	255.399	305.045	245.242
8.25212	89.1458	54.2567	394.783	408.632		8.25212	110.312	221.872	277.669	258.976
8.26839	87.1865	46.3648	426.507	376.492		8.26839	110.312	246.524	289.402	282.519
8.28467	88.1661	60.1756	437.081	385.675		8.28467	103.418	254.413	262.026	257.014
8.30095	96.9828	47.3513	401.833	358.127		8.30095	112.282	251.454	281.58	258.976
8.31722	88.1661	65.108	405.358	505.051		8.31722	133.951	205.108	262.026	262.9
8.3335	109.718	53.2702	405.358	417.815		8.3335	103.418	252.441	283.535	309.986
8.34978	104.82	54.2567	422.982	477.502		8.34978	119.177	239.621	265.937	296.253
8.36605	79.3495	53.2702	415.932	413.223		8.36605	100.463	240.607	267.892	255.052
8.38233	77.3903	43.4053	412.407	399.449		8.38233	90.6136	217.927	262.026	280.557
8.39861	91.105	38.4729	394.783	344.353		8.39861	115.237	236.663	297.223	274.671
8.41488	101.881	21.7027	363.06	449.954		8.41488	120.162	226.802	273.758	258.976
8.43116	82.2884	40.4459	387.734	454.545		8.43116	107.357	219.899	230.739	233.471
8.44743	100.901	53.2702	461.755	431.589		8.44743	132.966	217.927	271.803	260.938
8.46371	63.6756	47.3513	504.054	371.901		8.46371	91.5985	209.052	240.516	284.481
8.47999	92.0846	40.4459	380.684	413.223		8.47999	94.5533	211.025	271.803	231.509
8.49626	85.2273	48.3378	415.932	358.127		8.49626	95.5383	215.955	217.051	229.547
8.51254	72.4922	48.3378	348.96	353.535		8.51254	106.373	206.094	316.777	274.671
8.52882	100.901	42.4189	437.081	348.944		8.52882	112.282	195.247	273.758	227.585
8.54509	95.0235	46.3648	440.606	381.084		8.54509	92.5835	224.83	230.739	260.938
8.56137	91.105	48.3378	398.308	477.502		8.56137	114.252	226.802	279.625	249.166
8.57765	75.431	45.3783	440.606	344.353		8.57765	102.433	209.052	256.16	229.547
8.59392	84.2476	60.1756	366.584	247.934		8.59392	96.5232	194.261	269.847	247.204
8.6102	75.431	34.527	377.159	431.589		8.6102	103.418	224.83	252.249	204.042
8.62647	88.1661	34.527	380.684	367.309		8.62647	110.312	225.816	283.535	249.166
8.64275	72.4922	49.3243	331.336	371.901		8.64275	119.177	239.621	240.516	211.889
8.65903	88.1661	38.4729	380.684	339.761		8.65903	94.5533	203.136	242.472	249.166
8.6753	68.5737	50.3107	377.159	367.309		8.6753	102.433	207.08	209.23	196.194
8.69158	84.2476	46.3648	352.485	339.761		8.69158	85.689	200.178	201.408	213.851
8.70786	88.1661	45.3783	370.109	371.901		8.70786	104.403	203.136	199.452	215.813
8.72413	80.3291	41.4324	366.584	371.901		8.72413	86.6739	185.386	260.07	209.927
8.74041	92.0846	41.4324	384.209	321.396		8.74041	87.6588	199.191	234.65	186.384
8.75669	81.3088	42.4189	334.861	293.848		8.75669	113.267	195.247	244.427	215.813
8.77296	68.5737	32.554	327.811	339.761		8.77296	93.5684	191.303	228.784	192.27
8.78924	69.5533	37.4864	341.91	316.804		8.78924	87.6588	201.164	224.873	200.118
8.80551	62.6959	41.4324	384.209	399.449		8.80551	100.463	211.025	254.204	258.976
8.82179	87.1865	48.3378	296.087	399.449		8.82179	83.7191	182.428	246.382	196.194
8.83807	71.5125	42.4189	352.485	335.17		8.83807	94.5533	212.011	246.382	253.09
8.85434	63.6756	38.4729	348.96	339.761		8.85434	101.448	206.094	217.051	196.194
8.87062	77.3903	37.4864	356.01	404.04		8.87062	116.222	190.317	228.784	182.46
8.8869	79.3495	36.4999	356.01	335.17		8.8869	80.7643	185.386	205.319	255.052
8.90317	73.4718	46.3648	306.662	325.987		8.90317	83.7191	203.136	207.274	219.737
8.91945	78.3699	40.4459	348.96	243.343		8.91945	85.689	203.136	219.007	206.004
8.93573	91.105	38.4729	313.712	358.127		8.93573	89.6287	199.191	164.255	204.042
8.952	61.7163	41.4324	334.861	316.804		8.952	87.6588	182.428	199.452	233.471
8.96828	78.3699	32.554	345.435	399.449		8.96828	73.8698	188.344	191.631	215.813
8.98455	85.2273	34.527	324.286	325.987		8.98455	78.7944	198.205	215.096	219.737
9.00083	81.3088	39.4594	310.187	293.848		9.00083	85.689	171.581	217.051	215.813
9.01711	76.4107	29.5946	345.435	335.17		9.01711	92.5835	177.497	215.096	194.232
9.03338	74.4514	39.4594	327.811	316.804		9.03338	93.5684	168.622	177.943	182.46
9.04966	62.6959	34.527	380.684	325.987		9.04966	110.312	164.678	234.65	231.509
9.06594	56.8182	51.2972	348.96	312.213		9.06594	74.8547	178.483	183.809	186.384
9.08221	74.4514	29.5946	320.761	252.525		9.08221	72.8849	174.539	203.363	207.965
9.09849	67.594	33.5405	324.286	280.073		9.09849	81.7492	149.887	189.675	243.28
9.11477	59.757	46.3648	331.336	316.804		9.11477	71.8999	168.622	213.14	190.308
9.13104	63.6756	32.554	296.087	325.987		9.13104	92.5835	170.595	215.096	170.689
9.14732	71.5125	34.527	310.187	325.987		9.14732	91.5985	167.636	224.873	162.841
9.16359	86.2069	42.4189	324.286	371.901		9.16359	90.6136	157.775	217.051	221.699
9.17987	74.4514	32.554	356.01	252.525		9.17987	88.6437	176.511	197.497	180.498
9.19615	71.5125	39.4594	317.237	284.665		9.19615	77.8095	169.609	191.631	200.118
9.21242	64.6552	38.4729	398.308	348.944		9.21242	71.8999	181.442	175.987	217.775
9.2287	52.8997	38.4729	370.109	321.396		9.2287	66.9753	178.483	209.23	190.308
9.24498	70.5329	45.3783	299.612	312.213		9.24498	71.8999	176.511	177.943	186.384
9.26125	66.6144	29.5946	433.557	257.117		9.26125	85.689	150.873	189.675	221.699
9.27753	60.7367	29.5946	398.308	284.665		9.27753	77.8095	182.428	170.121	190.308
9.29381	56.8182	41.4324	320.761	312.213		9.29381	59.0958	177.497	197.497	194.232
9.31008	74.4514	45.3783	334.861	335.17		9.31008	86.6739	162.706	217.051	198.156
9.32636	78.3699	31.5675	370.109	348.944		9.32636	76.8246	173.553	197.497	178.536
9.34263	70.5329	49.3243	306.662	275.482		9.34263	90.6136	150.873	230.739	227.585
9.35891	64.6552	38.4729	310.187	252.525		9.35891	82.7342	162.706	189.675	160.879
9.37519	70.5329	29.5946	306.662	293.848		9.37519	62.0506	167.636	175.987	204.042
9.39146	79.3495	41.4324	296.087	293.848		9.39146	71.8999	175.525	164.255	156.955
9.40774	68.5737	47.3513	299.612	307.622		9.40774	94.5533	160.734	207.274	196.194
9.42402	60.7367	50.3107	271.413	312.213		9.42402	77.8095	147.914	185.765	176.574
9.44029	54.8589	34.527	267.889	289.256		9.44029	78.7944	176.511	181.854	186.384
9.45657	76.4107	38.4729	320.761	280.073		9.45657	59.0958	163.692	187.72	192.27
9.47285	65.6348	34.527	331.336	284.665		9.47285	87.6588	141.012	181.854	162.841
9.48912	55.8386	39.4594	285.513	312.213		9.48912	84.704	145.942	203.363	180.498
9.5054	56.8182	37.4864	313.712	293.848		9.5054	81.7492	149.887	201.408	158.917
9.52167	65.6348	48.3378	260.839	321.396		9.52167	80.7643	152.845	162.3	211.889
9.53795	79.3495	32.554	292.563	275.482		9.53795	80.7643	167.636	187.72	180.498
9.55423	72.4922	48.3378	271.413	252.525		9.55423	81.7492	149.887	193.586	184.422
9.5705	62.6959	36.4999	352.485	348.944		9.5705	82.7342	153.831	191.631	160.879
9.58678	60.7367	32.554	274.938	335.17		9.58678	67.9602	130.165	175.987	178.536
9.60306	58.7774	34.527	310.187	362.718		9.60306	69.9301	162.706	172.077	158.917
9.61933	79.3495	28.6081	264.364	252.525		9.61933	66.9753	134.109	162.3	166.765
9.63561	59.757	34.527	246.74	325.987		9.63561	66.9753	129.179	172.077	151.069
9.65189	51.9201	41.4324	257.314	289.256		9.65189	66.9753	128.192	138.835	147.145
9.66816	61.7163	27.6216	317.237	321.396		9.66816	65.9904	146.928	164.255	170.689
9.68444	48.9812	33.5405	317.237	330.579		9.68444	77.8095	122.276	172.077	147.145
9.70071	62.6959	40.4459	324.286	293.848		9.70071	67.9602	150.873	211.185	158.917
9.71699	55.8386	40.4459	313.712	234.16		9.71699	79.7794	126.22	150.567	121.64
9.73327	51.9201	34.527	274.938	206.612		9.73327	59.0958	127.206	177.943	147.145
9.74954	46.0423	33.5405	250.264	284.665		9.74954	63.0356	139.04	228.784	164.803
9.76582	57.7978	40.4459	260.839	252.525		9.76582	61.0657	114.387	185.765	178.536
9.7821	57.7978	36.4999	310.187	266.299		9.7821	63.0356	127.206	156.433	141.26
9.79837	62.6959	41.4324	296.087	284.665		9.79837	71.8999	150.873	166.21	158.917
9.81465	54.8589	28.6081	292.563	289.256		9.81465	66.9753	145.942	164.255	192.27
9.83093	60.7367	32.554	257.314	261.708		9.83093	73.8698	140.026	174.032	204.042
9.8472	59.757	24.6621	299.612	257.117		9.8472	65.9904	145.942	205.319	162.841
9.86348	53.8793	28.6081	225.59	284.665		9.86348	69.9301	115.373	187.72	180.498
9.87975	54.8589	31.5675	274.938	238.751		9.87975	73.8698	124.248	191.631	174.613
9.89603	52.8997	32.554	274.938	247.934		9.89603	66.9753	116.359	146.656	172.651
9.91231	64.6552	35.5135	229.115	261.708		9.91231	63.0356	122.276	129.057	170.689
9.92858	45.0627	34.527	317.237	234.16		9.92858	64.0205	130.165	203.363	176.574
9.94486	53.8793	33.5405	303.137	215.794		9.94486	74.8547	122.276	187.72	147.145
9.96114	54.8589	36.4999	327.811	289.256		9.96114	56.141	136.081	156.433	158.917
9.97741	72.4922	26.6351	313.712	289.256		9.97741	74.8547	135.095	131.013	162.841
9.99369	52.8997	40.4459	274.938	303.03		9.99369	63.0356	130.165	152.522	184.422
10.01	57.7978	35.5135	253.789	298.439		10.01	58.1109	142.984	158.389	178.536
10.0262	53.8793	31.5675	267.889	247.934		10.0262	66.9753	143.97	152.522	137.336
10.0425	53.8793	24.6621	271.413	312.213		10.0425	67.9602	111.429	177.943	121.64
10.0588	47.0219	38.4729	281.988	266.299		10.0588	66.9753	140.026	185.765	151.069
10.0751	50.9404	36.4999	327.811	257.117		10.0751	65.9904	122.276	132.968	145.183
10.0914	47.0219	41.4324	260.839	243.343		10.0914	56.141	141.012	156.433	151.069
10.1076	43.1035	30.581	296.087	220.386		10.1076	69.9301	113.401	150.567	141.26
10.1239	63.6756	43.4053	267.889	261.708		10.1239	68.9451	129.179	129.057	176.574
10.1402	49.9608	34.527	225.59	257.117		10.1402	69.9301	126.22	158.389	143.221
10.1564	60.7367	35.5135	264.364	252.525		10.1564	63.0356	103.54	172.077	137.336
10.1727	54.8589	41.4324	317.237	261.708		10.1727	63.0356	134.109	109.503	141.26
10.189	53.8793	28.6081	260.839	280.073		10.189	54.1712	104.526	142.745	170.689
10.2053	59.757	43.4053	289.038	266.299		10.2053	78.7944	110.443	158.389	162.841
10.2216	58.7774	35.5135	281.988	224.977		10.2216	65.0054	107.484	127.102	178.536
10.2378	55.8386	40.4459	299.612	257.117		10.2378	51.2164	120.304	144.701	131.45
10.2541	55.8386	37.4864	257.314	261.708		10.2541	65.9904	134.109	152.522	129.488
10.2704	62.6959	30.581	222.066	252.525		10.2704	67.9602	136.081	136.879	137.336
10.2867	64.6552	26.6351	324.286	224.977		10.2867	61.0657	118.332	131.013	180.498
10.3029	57.7978	27.6216	285.513	252.525		10.3029	56.141	108.471	121.236	164.803
10.3192	46.0423	40.4459	274.938	252.525		10.3192	63.0356	106.498	156.433	109.869
10.3355	55.8386	19.7297	267.889	252.525		10.3355	59.0958	114.387	138.835	139.298
10.3518	51.9201	35.5135	289.038	224.977		10.3518	61.0657	97.6235	150.567	164.803
10.3681	42.1238	28.6081	289.038	238.751		10.3681	63.0356	105.512	136.879	143.221
10.3843	49.9608	36.4999	303.137	224.977		10.3843	65.0054	110.443	138.835	125.564
10.4006	50.9404	25.6486	324.286	252.525		10.4006	64.0205	126.22	146.656	158.917
10.4169	57.7978	35.5135	264.364	289.256		10.4169	68.9451	93.6791	164.255	123.602
10.4331	43.1035	32.554	267.889	224.977		10.4331	82.7342	126.22	142.745	143.221
10.4494	48.0016	37.4864	320.761	303.03		10.4494	41.3671	106.498	146.656	149.107
10.4657	51.9201	32.554	253.789	307.622		10.4657	73.8698	105.512	125.147	143.221
10.482	46.0423	26.6351	324.286	238.751		10.482	62.0506	123.262	172.077	141.26
10.4983	45.0627	21.7027	236.165	284.665		10.4983	46.2917	100.582	172.077	113.792
10.5145	47.0219	32.554	274.938	238.751		10.5145	68.9451	113.401	131.013	139.298
10.5308	48.9812	30.581	271.413	243.343		10.5308	71.8999	126.22	170.121	127.526
10.5471	44.0831	43.4053	296.087	280.073		10.5471	65.9904	106.498	138.835	119.678
10.5634	48.9812	41.4324	239.69	270.891		10.5634	65.0054	107.484	144.701	137.336
10.5796	62.6959	27.6216	243.215	275.482		10.5796	59.0958	106.498	142.745	94.173
10.5959	48.0016	24.6621	274.938	229.568		10.5959	55.1561	100.582	129.057	158.917
10.6122	46.0423	36.4999	225.59	206.612		10.6122	63.0356	114.387	154.478	141.26
10.6285	47.0219	31.5675	274.938	188.246		10.6285	48.2616	95.6513	117.325	125.564
10.6447	51.9201	39.4594	271.413	188.246		10.6447	63.0356	120.304	113.414	125.564
10.661	50.9404	28.6081	296.087	266.299		10.661	72.8849	111.429	138.835	133.412
10.6773	53.8793	34.527	281.988	220.386		10.6773	73.8698	114.387	160.344	131.45
10.6936	41.1442	27.6216	267.889	261.708		10.6936	51.2164	92.693	140.79	121.64
10.7098	45.0627	26.6351	324.286	192.837		10.7098	62.0506	115.373	136.879	131.45
10.7261	43.1035	33.5405	289.038	197.429		10.7261	55.1561	104.526	109.503	113.792
10.7424	52.8997	21.7027	264.364	206.612		10.7424	65.9904	93.6791	99.7262	123.602
10.7587	54.8589	29.5946	215.016	160.698		10.7587	59.0958	106.498	138.835	129.488
10.775	40.1646	36.4999	243.215	197.429		10.775	57.126	88.7486	121.236	137.336
10.7912	48.9812	27.6216	250.264	229.568		10.7912	59.0958	113.401	150.567	170.689
10.8075	47.0219	41.4324	271.413	252.525		10.8075	65.0054	111.429	132.968	149.107
10.8238	43.1035	39.4594	250.264	252.525		10.8238	63.0356	103.54	131.013	129.488
10.8401	40.1646	38.4729	215.016	229.568		10.8401	51.2164	105.512	140.79	125.564
10.8563	42.1238	37.4864	243.215	266.299		10.8563	65.0054	91.7069	129.057	111.83
10.8726	54.8589	35.5135	257.314	224.977		10.8726	57.126	83.8182	152.522	121.64
10.8889	47.0219	42.4189	197.392	261.708		10.8889	69.9301	101.568	148.612	127.526
10.9052	46.0423	23.6756	207.966	238.751		10.9052	64.0205	88.7486	125.147	127.526
10.9214	41.1442	25.6486	183.292	211.203		10.9214	65.0054	101.568	148.612	180.498
10.9377	56.8182	45.3783	292.563	261.708		10.9377	53.1863	81.846	160.344	143.221
10.954	43.1035	31.5675	204.441	234.16		10.954	60.0808	89.7347	111.459	143.221
10.9703	54.8589	34.527	264.364	197.429		10.9703	51.2164	90.7208	146.656	127.526
10.9865	45.0627	27.6216	211.491	202.02		10.9865	45.3068	92.693	129.057	147.145
11.0028	66.6144	30.581	285.513	206.612		11.0028	59.0958	88.7486	154.478	102.021
11.0191	49.9608	26.6351	197.392	202.02		11.0191	43.3369	75.9294	119.28	90.2492
11.0354	52.8997	25.6486	264.364	215.794		11.0354	67.9602	104.526	140.79	133.412
11.0517	59.757	27.6216	289.038	266.299		11.0517	48.2616	92.693	136.879	141.26
11.0679	32.3276	39.4594	260.839	257.117		11.0679	50.2315	94.6652	136.879	125.564
11.0842	33.3072	33.5405	253.789	206.612		11.0842	65.0054	82.8321	132.968	141.26
11.1005	27.4295	47.3513	271.413	192.837		11.1005	52.2013	93.6791	138.835	145.183
11.1168	43.1035	43.4053	179.767	183.655		11.1168	52.2013	101.568	111.459	105.945
11.133	34.2868	33.5405	225.59	192.837		11.133	60.0808	117.345	99.7262	147.145
11.1493	44.0831	47.3513	215.016	229.568		11.1493	54.1712	93.6791	117.325	103.983
11.1656	56.8182	26.6351	183.292	270.891		11.1656	53.1863	94.6652	109.503	129.488
11.1819	45.0627	25.6486	204.441	206.612		11.1819	58.1109	93.6791	162.3	105.945
11.1981	42.1238	25.6486	207.966	252.525		11.1981	54.1712	114.387	113.414	103.983
11.2144	52.8997	39.4594	253.789	197.429		11.2144	65.0054	104.526	119.28	127.526
11.2307	35.2665	26.6351	232.64	183.655		11.2307	58.1109	90.7208	109.503	133.412
11.247	46.0423	20.7162	229.115	229.568		11.247	53.1863	70.9989	111.459	115.754
11.2632	38.2053	29.5946	225.59	202.02		11.2632	43.3369	86.7764	99.7262	129.488
11.2795	36.2461	32.554	197.392	229.568		11.2795	59.0958	97.6235	127.102	117.716
11.2958	34.2868	34.527	186.817	224.977		11.2958	56.141	89.7347	121.236	107.907
11.3121	44.0831	27.6216	204.441	211.203		11.3121	54.1712	89.7347	136.879	115.754
11.3284	37.2257	22.6892	260.839	220.386		11.3284	67.9602	82.8321	138.835	154.993
11.3446	29.3887	17.7567	225.59	192.837		11.3446	50.2315	97.6235	111.459	119.678
11.3609	38.2053	31.5675	267.889	220.386		11.3609	53.1863	87.7626	132.968	113.792
11.3772	34.2868	20.7162	236.165	202.02		11.3772	71.8999	74.9433	121.236	123.602
11.3935	47.0219	34.527	200.916	174.472		11.3935	47.2767	83.8182	127.102	119.678
11.4097	37.2257	32.554	207.966	165.289		11.4097	40.3822	97.6235	101.682	107.907
11.426	45.0627	27.6216	271.413	229.568		11.426	59.0958	94.6652	136.879	137.336
11.4423	43.1035	30.581	165.668	261.708		11.4423	49.2465	81.846	138.835	82.4014
11.4586	28.4091	26.6351	271.413	238.751		11.4586	64.0205	95.6513	101.682	121.64
11.4748	37.2257	33.5405	211.491	169.881		11.4748	49.2465	74.9433	91.9046	135.374
11.4911	34.2868	32.554	197.392	215.794		11.4911	52.2013	80.8599	140.79	121.64
11.5074	42.1238	29.5946	243.215	192.837		11.5074	48.2616	92.693	86.0383	129.488
11.5237	38.2053	31.5675	239.69	202.02		11.5237	54.1712	93.6791	125.147	135.374
11.5399	35.2665	35.5135	222.066	224.977		11.5399	53.1863	85.7904	111.459	119.678
11.5562	40.1646	25.6486	243.215	238.751		11.5562	47.2767	69.0267	113.414	133.412
11.5725	46.0423	23.6756	267.889	179.063		11.5725	53.1863	85.7904	127.102	121.64
11.5888	39.185	29.5946	215.016	234.16		11.5888	49.2465	79.8738	119.28	135.374
11.6051	45.0627	21.7027	271.413	215.794		11.6051	63.0356	79.8738	105.592	109.869
11.6213	44.0831	29.5946	243.215	197.429		11.6213	64.0205	87.7626	129.057	111.83
11.6376	33.3072	38.4729	215.016	211.203		11.6376	57.126	73.9572	86.0383	133.412
11.6539	39.185	25.6486	197.392	197.429		11.6539	60.0808	70.9989	91.9046	105.945
11.6702	40.1646	33.5405	232.64	215.794		11.6702	63.0356	77.9016	109.503	117.716
11.6864	34.2868	28.6081	211.491	257.117		11.6864	49.2465	90.7208	125.147	98.0969
11.7027	43.1035	38.4729	243.215	146.924		11.7027	38.4123	72.9711	89.9492	117.716
11.719	30.3683	42.4189	271.413	206.612		11.719	58.1109	83.8182	109.503	100.059
11.7353	41.1442	41.4324	243.215	174.472		11.7353	68.9451	89.7347	113.414	141.26
11.7515	44.0831	29.5946	243.215	220.386		11.7515	58.1109	81.846	109.503	127.526
11.7678	42.1238	19.7297	207.966	211.203		11.7678	53.1863	90.7208	115.37	105.945
11.7841	36.2461	29.5946	225.59	252.525		11.7841	45.3068	84.8043	131.013	113.792
11.8004	36.2461	31.5675	253.789	280.073		11.8004	43.3369	84.8043	113.414	107.907
11.8166	46.0423	23.6756	179.767	211.203		11.8166	58.1109	77.9016	127.102	98.0969
11.8329	46.0423	39.4594	253.789	202.02		11.8329	46.2917	65.0823	123.191	137.336
11.8492	38.2053	28.6081	215.016	229.568		11.8492	50.2315	77.9016	115.37	102.021
11.8655	37.2257	40.4459	236.165	188.246		11.8655	58.1109	70.9989	113.414	137.336
11.8818	33.3072	31.5675	222.066	211.203		11.8818	50.2315	74.9433	125.147	113.792
11.898	36.2461	29.5946	229.115	224.977		11.898	47.2767	74.9433	148.612	127.526
11.9143	44.0831	35.5135	218.541	220.386		11.9143	44.3219	73.9572	138.835	113.792
11.9306	39.185	33.5405	296.087	128.558		11.9306	46.2917	72.9711	142.745	109.869
11.9468	33.3072	32.554	274.938	188.246		11.9468	59.0958	79.8738	119.28	109.869
11.9631	32.3276	30.581	285.513	206.612		11.9631	59.0958	76.9155	113.414	103.983
11.9794	44.0831	32.554	211.491	137.741		11.9794	54.1712	72.9711	117.325	92.2111
11.9957	39.185	32.554	250.264	243.343		11.9957	55.1561	98.6096	160.344	115.754
12.012	35.2665	21.7027	222.066	160.698		12.012	54.1712	61.1379	123.191	107.907
12.0282	25.4702	31.5675	264.364	270.891		12.0282	53.1863	65.0823	95.8154	102.021
12.0445	44.0831	31.5675	250.264	220.386		12.0445	56.141	75.9294	86.0383	102.021
12.0608	38.2053	22.6892	222.066	114.784		12.0608	39.3972	71.985	113.414	103.983
12.0771	37.2257	26.6351	239.69	183.655		12.0771	58.1109	70.9989	103.637	111.83
12.0933	36.2461	33.5405	218.541	202.02		12.0933	58.1109	73.9572	131.013	117.716
12.1096	44.0831	32.554	215.016	215.794		12.1096	45.3068	74.9433	117.325	98.0969
12.1259	41.1442	31.5675	257.314	206.612		12.1259	53.1863	73.9572	97.7708	100.059
12.1422	45.0627	28.6081	271.413	179.063		12.1422	46.2917	68.0406	97.7708	103.983
12.1585	45.0627	27.6216	193.867	202.02		12.1585	58.1109	71.985	125.147	153.031
12.1747	37.2257	33.5405	179.767	169.881		12.1747	56.141	86.7764	103.637	102.021
12.191	35.2665	26.6351	239.69	169.881		12.191	50.2315	94.6652	121.236	92.2111
12.2073	34.2868	37.4864	239.69	179.063		12.2073	54.1712	61.1379	93.86	109.869
12.2235	33.3072	25.6486	222.066	215.794		12.2235	38.4123	75.9294	107.548	115.754
12.2398	30.3683	29.5946	172.718	179.063		12.2398	51.2164	82.8321	111.459	103.983
12.2561	38.2053	24.6621	222.066	238.751		12.2561	52.2013	87.7626	91.9046	102.021
12.2724	34.2868	28.6081	204.441	238.751		12.2724	52.2013	55.2214	119.28	88.2872
12.2887	37.2257	32.554	197.392	229.568		12.2887	44.3219	75.9294	107.548	127.526
12.3049	35.2665	22.6892	176.243	165.289		12.3049	48.2616	74.9433	127.102	86.3253
12.3212	38.2053	18.7432	222.066	188.246		12.3212	49.2465	59.1658	136.879	86.3253
12.3375	38.2053	27.6216	190.342	156.107		12.3375	56.141	75.9294	113.414	111.83
12.3538	47.0219	31.5675	218.541	202.02		12.3538	49.2465	86.7764	93.86	96.135
12.37	46.0423	22.6892	236.165	156.107		12.37	42.352	62.124	131.013	107.907
12.3863	40.1646	32.554	253.789	252.525		12.3863	54.1712	74.9433	93.86	129.488
12.4026	47.0219	19.7297	211.491	243.343		12.4026	41.3671	69.0267	89.9492	109.869
12.4189	31.348	27.6216	232.64	183.655		12.4189	48.2616	80.8599	97.7708	135.374
12.4351	50.9404	28.6081	211.491	197.429		12.4351	50.2315	70.0128	105.592	84.3633
12.4514	49.9608	29.5946	218.541	160.698		12.4514	38.4123	68.0406	109.503	98.0969
12.4677	44.0831	32.554	232.64	151.515		12.4677	45.3068	58.1797	99.7262	113.792
12.484	39.185	37.4864	211.491	202.02		12.484	53.1863	67.0545	107.548	102.021
12.5002	45.0627	30.581	200.916	174.472		12.5002	47.2767	64.0962	76.2612	98.0969
12.5165	37.2257	24.6621	211.491	220.386		12.5165	56.141	69.0267	103.637	105.945
12.5328	38.2053	19.7297	186.817	156.107		12.5328	54.1712	70.0128	91.9046	102.021
12.5491	41.1442	28.6081	204.441	165.289		12.5491	44.3219	70.9989	109.503	129.488
12.5654	26.4498	38.4729	190.342	156.107		12.5654	51.2164	71.985	101.682	107.907
12.5816	37.2257	22.6892	253.789	211.203		12.5816	44.3219	62.124	123.191	103.983
12.5979	29.3887	28.6081	250.264	183.655		12.5979	64.0205	73.9572	117.325	115.754
12.6142	34.2868	20.7162	218.541	229.568		12.6142	44.3219	74.9433	117.325	88.2872
12.6305	43.1035	24.6621	236.165	142.332		12.6305	61.0657	81.846	103.637	105.945
12.6467	50.9404	25.6486	222.066	234.16		12.6467	57.126	64.0962	132.968	96.135
12.663	34.2868	25.6486	246.74	224.977		12.663	52.2013	59.1658	109.503	90.2492
12.6793	40.1646	34.527	215.016	211.203		12.6793	48.2616	77.9016	87.9937	117.716
12.6956	39.185	29.5946	281.988	224.977		12.6956	40.3822	66.0684	113.414	107.907
12.7118	40.1646	28.6081	253.789	128.558		12.7118	39.3972	68.0406	113.414	88.2872
12.7281	30.3683	29.5946	183.292	183.655		12.7281	48.2616	75.9294	125.147	94.173
12.7444	31.348	25.6486	183.292	234.16		12.7444	45.3068	66.0684	121.236	90.2492
12.7607	32.3276	31.5675	225.59	160.698		12.7607	54.1712	62.124	105.592	115.754
12.7769	34.2868	27.6216	225.59	188.246		12.7769	47.2767	65.0823	140.79	129.488
12.7932	31.348	24.6621	215.016	211.203		12.7932	49.2465	69.0267	132.968	94.173
12.8095	41.1442	25.6486	236.165	252.525		12.8095	44.3219	66.0684	121.236	98.0969
12.8258	35.2665	39.4594	186.817	197.429		12.8258	39.3972	75.9294	115.37	111.83
12.8421	43.1035	32.554	229.115	229.568		12.8421	49.2465	55.2214	105.592	123.602
12.8583	31.348	24.6621	229.115	243.343		12.8583	57.126	72.9711	119.28	115.754
12.8746	40.1646	31.5675	162.143	188.246		12.8746	54.1712	71.985	91.9046	123.602
12.8909	44.0831	25.6486	257.314	151.515		12.8909	45.3068	67.0545	115.37	160.879
12.9072	36.2461	31.5675	204.441	211.203		12.9072	47.2767	66.0684	103.637	100.059
12.9234	40.1646	37.4864	197.392	151.515		12.9234	46.2917	67.0545	101.682	121.64
12.9397	32.3276	15.7838	246.74	229.568		12.9397	49.2465	70.9989	127.102	111.83
12.956	31.348	31.5675	222.066	252.525		12.956	46.2917	76.9155	76.2612	105.945
12.9723	32.3276	25.6486	193.867	133.15		12.9723	54.1712	77.9016	113.414	107.907
12.9885	36.2461	36.4999	183.292	220.386		12.9885	50.2315	57.1936	101.682	100.059
13.0048	32.3276	29.5946	225.59	211.203		13.0048	57.126	68.0406	101.682	103.983
13.0211	44.0831	29.5946	246.74	197.429		13.0211	49.2465	74.9433	95.8154	107.907
13.0374	32.3276	34.527	232.64	229.568		13.0374	32.5027	79.8738	119.28	86.3253
13.0536	35.2665	35.5135	186.817	174.472		13.0536	46.2917	61.1379	113.414	109.869
13.0699	32.3276	27.6216	236.165	156.107		13.0699	50.2315	66.0684	89.9492	103.983
13.0862	32.3276	25.6486	169.193	197.429		13.0862	40.3822	66.0684	95.8154	125.564
13.1025	39.185	20.7162	197.392	229.568		13.1025	42.352	65.0823	131.013	102.021
13.1188	36.2461	28.6081	236.165	247.934		13.1188	43.3369	69.0267	107.548	86.3253
13.135	32.3276	31.5675	253.789	238.751		13.135	46.2917	82.8321	134.924	111.83
13.1513	24.4906	25.6486	229.115	188.246		13.1513	49.2465	63.1101	119.28	117.716
13.1676	34.2868	37.4864	215.016	206.612		13.1676	51.2164	55.2214	91.9046	84.3633
13.1839	42.1238	32.554	207.966	197.429		13.1839	51.2164	73.9572	121.236	113.792
13.2001	32.3276	24.6621	176.243	188.246		13.2001	44.3219	92.693	87.9937	137.336
13.2164	29.3887	25.6486	236.165	247.934		13.2164	52.2013	60.1519	95.8154	100.059
13.2327	45.0627	30.581	257.314	303.03		13.2327	51.2164	65.0823	97.7708	98.0969
13.249	49.9608	20.7162	179.767	174.472		13.249	61.0657	67.0545	111.459	103.983
13.2652	33.3072	29.5946	215.016	206.612		13.2652	49.2465	55.2214	105.592	115.754
13.2815	30.3683	34.527	193.867	128.558		13.2815	52.2013	70.0128	99.7262	107.907
13.2978	27.4295	35.5135	169.193	188.246		13.2978	54.1712	53.2492	109.503	107.907
13.3141	34.2868	37.4864	176.243	156.107		13.3141	39.3972	53.2492	103.637	90.2492
13.3303	33.3072	31.5675	274.938	160.698		13.3303	40.3822	56.2075	125.147	119.678
13.3466	43.1035	41.4324	172.718	202.02		13.3466	50.2315	66.0684	99.7262	103.983
13.3629	47.0219	37.4864	225.59	146.924		13.3629	37.4274	68.0406	93.86	103.983
13.3792	43.1035	32.554	200.916	188.246		13.3792	54.1712	70.9989	86.0383	92.2111
13.3955	34.2868	20.7162	183.292	165.289		13.3955	47.2767	60.1519	101.682	105.945
13.4117	26.4498	23.6756	169.193	229.568		13.4117	45.3068	60.1519	93.86	102.021
13.428	42.1238	20.7162	200.916	220.386		13.428	43.3369	70.0128	80.1721	119.678
13.4443	35.2665	30.581	215.016	160.698		13.4443	51.2164	72.9711	93.86	78.4775
13.4606	36.2461	30.581	165.668	179.063		13.4606	43.3369	58.1797	86.0383	96.135
13.4768	38.2053	31.5675	200.916	174.472		13.4768	49.2465	61.1379	105.592	80.4395
13.4931	33.3072	30.581	222.066	220.386		13.4931	60.0808	62.124	93.86	88.2872
13.5094	28.4091	31.5675	190.342	243.343		13.5094	52.2013	58.1797	97.7708	100.059
13.5257	29.3887	28.6081	239.69	91.8274		13.5257	49.2465	63.1101	121.236	103.983
13.5419	36.2461	33.5405	190.342	179.063		13.5419	47.2767	56.2075	111.459	117.716
13.5582	35.2665	24.6621	225.59	206.612		13.5582	48.2616	59.1658	95.8154	123.602
13.5745	37.2257	19.7297	211.491	160.698		13.5745	52.2013	61.1379	129.057	98.0969
13.5908	22.5313	13.8108	236.165	179.063		13.5908	61.0657	61.1379	86.0383	84.3633
13.607	26.4498	31.5675	211.491	142.332		13.607	53.1863	57.1936	95.8154	94.173
13.6233	37.2257	31.5675	176.243	137.741		13.6233	58.1109	53.2492	103.637	86.3253
13.6396	41.1442	30.581	186.817	188.246		13.6396	39.3972	75.9294	103.637	86.3253
13.6559	51.9201	21.7027	179.767	179.063		13.6559	36.4424	67.0545	87.9937	121.64
13.6722	44.0831	19.7297	218.541	211.203		13.6722	59.0958	59.1658	86.0383	100.059
13.6884	24.4906	31.5675	271.413	179.063		13.6884	37.4274	81.846	109.503	107.907
13.7047	33.3072	23.6756	172.718	169.881		13.7047	49.2465	56.2075	89.9492	100.059
13.721	40.1646	29.5946	243.215	169.881		13.721	50.2315	53.2492	131.013	92.2111
13.7372	34.2868	27.6216	236.165	179.063		13.7372	51.2164	47.3326	97.7708	109.869
13.7535	28.4091	21.7027	186.817	146.924		13.7535	51.2164	69.0267	119.28	92.2111
13.7698	29.3887	39.4594	243.215	151.515		13.7698	42.352	50.2909	115.37	107.907
13.7861	27.4295	37.4864	222.066	252.525		13.7861	29.5479	62.124	113.414	100.059
13.8024	29.3887	20.7162	229.115	165.289		13.8024	39.3972	61.1379	107.548	86.3253
13.8186	37.2257	28.6081	222.066	137.741		13.8186	43.3369	57.1936	121.236	80.4395
13.8349	35.2665	23.6756	253.789	146.924		13.8349	47.2767	54.2353	117.325	84.3633
13.8512	31.348	29.5946	193.867	133.15		13.8512	57.126	70.0128	103.637	113.792
13.8675	38.2053	25.6486	218.541	179.063		13.8675	46.2917	61.1379	80.1721	111.83
13.8837	29.3887	26.6351	239.69	174.472		13.8837	48.2616	64.0962	105.592	100.059
13.9	34.2868	19.7297	225.59	202.02		13.9	43.3369	76.9155	105.592	109.869
13.9163	44.0831	21.7027	225.59	142.332		13.9163	55.1561	61.1379	99.7262	129.488
13.9326	39.185	26.6351	193.867	169.881		13.9326	36.4424	55.2214	91.9046	102.021
13.9489	25.4702	29.5946	229.115	215.794		13.9489	45.3068	63.1101	111.459	105.945
13.9651	31.348	22.6892	190.342	174.472		13.9651	39.3972	63.1101	80.1721	109.869
13.9814	26.4498	22.6892	211.491	224.977		13.9814	46.2917	65.0823	127.102	105.945
13.9977	29.3887	32.554	162.143	146.924		13.9977	39.3972	57.1936	84.0829	121.64
14.0139	37.2257	30.581	162.143	202.02		14.0139	42.352	62.124	109.503	119.678
14.0302	31.348	30.581	176.243	234.16		14.0302	60.0808	60.1519	97.7708	107.907
14.0465	36.2461	24.6621	239.69	192.837		14.0465	55.1561	63.1101	125.147	88.2872
14.0628	42.1238	24.6621	179.767	188.246		14.0628	48.2616	56.2075	109.503	102.021
14.0791	46.0423	22.6892	190.342	165.289		14.0791	45.3068	64.0962	87.9937	119.678
14.0953	34.2868	25.6486	190.342	146.924		14.0953	50.2315	58.1797	113.414	109.869
14.1116	24.4906	23.6756	190.342	160.698		14.1116	44.3219	57.1936	99.7262	105.945
14.1279	32.3276	20.7162	183.292	160.698		14.1279	53.1863	54.2353	129.057	123.602
14.1442	33.3072	30.581	218.541	165.289		14.1442	42.352	51.277	93.86	84.3633
14.1604	32.3276	28.6081	222.066	202.02		14.1604	60.0808	57.1936	138.835	107.907
14.1767	31.348	27.6216	197.392	165.289		14.1767	40.3822	54.2353	86.0383	103.983
14.193	39.185	35.5135	190.342	174.472		14.193	55.1561	59.1658	87.9937	127.526
14.2093	36.2461	22.6892	218.541	133.15		14.2093	44.3219	44.3743	115.37	102.021
14.2255	41.1442	22.6892	158.618	114.784		14.2255	51.2164	49.3048	97.7708	115.754
14.2418	24.4906	28.6081	148.044	137.741		14.2418	57.126	57.1936	144.701	119.678
14.2581	38.2053	25.6486	246.74	192.837		14.2581	57.126	46.3465	115.37	109.869
14.2744	35.2665	22.6892	260.839	183.655		14.2744	50.2315	59.1658	109.503	107.907
14.2906	42.1238	25.6486	222.066	197.429		14.2906	38.4123	66.0684	129.057	94.173
14.3069	39.185	30.581	211.491	156.107		14.3069	34.4726	57.1936	134.924	117.716
14.3232	41.1442	35.5135	179.767	224.977		14.3232	46.2917	48.3187	107.548	98.0969
14.3395	41.1442	24.6621	204.441	146.924		14.3395	54.1712	51.277	86.0383	86.3253
14.3558	31.348	30.581	211.491	179.063		14.3558	47.2767	54.2353	121.236	80.4395
14.372	36.2461	28.6081	179.767	206.612		14.372	45.3068	67.0545	89.9492	119.678
14.3883	37.2257	29.5946	197.392	183.655		14.3883	39.3972	57.1936	91.9046	105.945
14.4046	36.2461	25.6486	222.066	165.289		14.4046	53.1863	56.2075	74.3058	98.0969
14.4209	29.3887	35.5135	169.193	183.655		14.4209	58.1109	33.5273	86.0383	84.3633
14.4371	32.3276	27.6216	186.817	133.15		14.4371	54.1712	57.1936	101.682	90.2492
14.4534	30.3683	16.7703	250.264	137.741		14.4534	47.2767	56.2075	91.9046	90.2492
14.4697	38.2053	23.6756	190.342	206.612		14.4697	57.126	52.2631	97.7708	127.526
14.486	34.2868	30.581	126.895	142.332		14.486	46.2917	48.3187	101.682	92.2111
14.5022	38.2053	45.3783	162.143	165.289		14.5022	45.3068	55.2214	107.548	80.4395

## Sheet: Figure 4
Panel A														Panel B										Panel C
Wavelength [nm]	Buffer	B +-	R9 (62.5 uM)	62.5 +-	R9 (125 uM)	125 +-	R9 (250 uM)	250 +-	R9 (375 uM)	375 +-	R9 (500 uM)	500 +-		Time [min]	Buffer - No Target	Buffer - 300 nM Target	R9(62.5uM) - 300 nM Target	R9(125uM) - 300 nM Target	R9(250uM) - 300 nM Target	R9(375uM) - 300 nM Target	R9(500uM) - No Target	R9(500uM) - 300 nM Target		Time [s]	Buffer	Coacervate
545	515.167	25.9416	104.333	16.6213	108.5	12.534	180.667	39.1697	553.333	19.3976	647.833	48.2469		0	1	0.99676	1.11037	1.12224	0.27919	0.16587	1	0.18156		0	0	0
550	956.667	63.7516	129.5	16.3799	134.333	16.8839	269.667	17.489	1186.17	95.42	1413.67	100.945		30	1.00833	0.68516	0.61453	1.19106	0.25115	0.13324	0.95494	0.1539		174.512	0.11809	0.33946
555	1538	28.8097	175.333	27.8185	179.833	28.6734	409.833	54.4405	2234	140.998	2716.17	128.699		45	0.99361	0.62697	0.55302	1.09123	0.23529	0.13051	0.9462	0.14753		348.727	0.2256	0.59082
560	2023.17	106.082	199.333	7.71146	207.333	22.7215	551.667	54.7455	3321.83	210.584	4075.67	65.613		60	1.03192	0.55432	0.58067	1.1593	0.22209	0.12284	0.95076	0.13378		522.872	0.30175	0.76694
565	2068	98.0265	199	25.2903	220.333	27.2225	642.833	69.8496	3970.67	279.94	4862.67	223.505		75	0.97534	0.50654	0.48629	1.11585	0.22387	0.11878	0.91318	0.12897		697.024	0.38672	0.85455
570	1896.17	117.648	202.5	19.3054	206.667	27.5439	595.5	63.7519	4034.67	108.819	4855.17	291.841		90	0.95164	0.44806	0.49596	1.0062	0.22264	0.11132	0.89793	0.11821		871.977	0.41613	0.9335
575	1583.67	87.685	173.333	30.8134	168.667	14.5831	514.333	81.9626	3389	130.934	4150.83	212.279												1046.66	0.44099	0.96713
580	1328.17	61.4408	140	9.35949	135.5	31.0016	458.5	55.3706	2871.33	129.166	3509.17	181.072												1221.1	0.47132	0.97379
585	1176.83	55.8155	123.833	22.1216	124.667	25.3114	381.5	73.0418	2374.17	192.301	2965	104.972												1396.58	0.54238	1
590	989.833	48.4909	116.167	17.3369	106.667	21.0397	315.5	45.7067	1995.5	151.801	2327	112.444												1571.7	0.56299	0.97102
595	958	84.4583	104.667	10.4435	117.167	12.7815	298	35.5528	1839.17	179.604	2141.5	86.0389												1746	0.60475	0.9886
600	955.5	83.6248	100.5	11.709	108.167	13.2878	301.333	41.108	1795	127.794	2129.33	161.576												1921.44	0.61039	0.97142
605	957.667	59.3015	105.333	21.997	118.333	8.91441	317.167	23.1293	1807.17	125.238	2187.83	58.2629												2095.91	0.64946	0.97867
610	917.667	78.2551	104	24.1661	118.333	16.6092	293.5	40.9133	1864.67	105.982	2167.33	102.272												2269.75	0.67062	0.95275
615	883.167	38.2958	97.6667	18.1622	109.167	14.7434	279.833	46.555	1757.5	121.781	2170.83	113.843												2444.37	0.65619	0.9507
620	823.667	57.7189	85.5	14.8963	102.333	11.1475	307	30.705	1619.17	97.9825	1958.17	104.272												2618.36	0.70906	0.9617
625	904.333	62.1471	83.3333	9.22316	76.5	19.0026	311.667	51.6669	1621	123.932	1828	73.2939												2791.96	0.7364	0.9704
630	1077.83	59.7542	80.6667	8.01665	85.5	16.2819	365	52.0846	1743.5	103.435	2066.17	120.689												2966.59	0.73746	0.95944
635	1788.5	101.579	62.8333	9.13053	98.5	21.0499	613.333	85.0568	2543.83	119.727	2848.83	87.5064												3141.21	0.75222	0.96111
640	3169.83	145.905	83.6667	26.7258	96.5	28.4306	1105.17	163.219	4481	288.802	4907.33	197.896												3311.43	0.78638	0.96179
645	5711.17	263.919	100.833	20.2624	125	25.004	2133.33	351.359	7993.83	560.952	8814.33	337.637												3485.64	0.79272	0.95209
650	9042.67	452.09	119.333	17.3973	146	18.363	3755.17	544.11	14039.3	835.856	14906	670.396												3660.42	0.79111	0.95487
655	12810	653.507	195.667	25.8741	206.333	38.9701	6255.17	915.682	22123.2	1400.07	23586.5	945.518												3834.66	0.82761	0.95647
660	15935.7	969.177	231.833	50.681	312.5	41.2589	9297	1323.17	31086.3	2320.67	33223.7	1756.73												4008.84	0.82474	0.95517
665	17245.5	882.981	328.167	40.7697	407.167	30.3013	12293.7	1838.87	38461.7	2549.3	40276.7	2120.75												4183.72	0.84758	0.94651
670	16463.5	856.213	369.333	59.852	481.333	95.5901	14176.3	2006.44	42009.7	3205.06	43049.3	1955.29												4358.41	0.86776	0.95263
675	15203.8	1006.74	496.333	71.1665	618	47.6823	15247.5	2027.93	41247.8	2543.72	42373.3	1983.84												4532.7	0.86898	0.9496
680	13024.5	737.987	478.667	52.4735	662.5	65.1943	14992.2	1931.71	38269	2835.72	38885.2	2008.21												4707.08	0.869	0.96547
685	10670.8	538.907	464.833	62.8885	674	71.0211	13494.7	1769.44	32651.8	2511.32	33211	1512.25												4882.39	0.88253	0.96136
690	8554.5	634.341	423.167	12.368	599	91.1197	11205.5	1457.14	25916.3	1738.85	26174.8	1386.01												5056.15	0.90645	0.96223
695	6895.83	398.409	389.333	58.2844	483.833	71.3818	9148.5	1153.38	20545.7	1530.25	20714.8	1022.47												5231.58	0.91636	0.9584
700	5357.83	278.19	283.5	49.963	446.667	82.7253	7317	962.376	16037.8	1082.7	16406.2	1125.68												5406.3	0.92307	0.95697
705	4702.17	290.495	284.667	32.6966	383.667	48.9517	6208.17	763.022	13330.3	970.472	13435.7	791.691												5580.25	0.93793	0.96289
710	4403.5	277.401	256.833	59.0472	352.833	12.9216	5565.33	752.978	11963.3	846.554	12250.5	709.811												5754.87	0.93347	0.96326
715	4044.17	312.128	246.333	35.6632	302.5	35.3086	4871.17	546.682	10817.5	829.587	11128.7	477.541												5928.93	0.95026	0.94853
720	3863.17	221.344	223.333	46.263	247.167	28.5476	4512.5	614.307	10059.8	593.725	10360.8	269.206												6103.42	0.95501	0.95713
725	3710	224.767	190	37.6138	211.667	35.3025	4037.83	525.352	9439.33	760.346	9853.83	475.896												6277.57	0.96718	0.95586
730	3432.17	186.958	160.5	48.7801	259.5	42.7118	3845.5	471.657	9134.67	467.96	9533.17	555.214												6448.43	0.97731	0.95494
735	3088.17	211.088	131.167	26.2862	208	12.474	3593.33	489.112	8549.33	574.479	8949.67	474.616												6623.58	0.99	0.95604
740	2855.17	225.569	147.833	28.1028	212.5	29.0362	3349.5	427.216	7972.17	463.495	8081.83	392.474												6799.07	1	0.95562
745	2435.17	191.128	120.5	14.4879	158.333	30.5658	3090.67	355.031	7101	458.85	7181.17	576.352												6973.41	0.979	0.95303
750	2035	212.91	116.833	24.4575	155.167	30.0494	2599.17	321.191	5915.17	456.983	6114.33	383.052												7148.2	0.98952	0.96173
																								7323.89	0.98	0.96416

## Sheet: Figure 5
Panel B										Panel C
Wavelength [nm]	Before Addition	Target Added	t = 5 min	t = 10 min	t = 15 min	t = 20 min	t = 25 min	t = 30 min		Time [min]	Cy5/Cy3 Ratio
540	0.47941	0.55425	0.70442	0.97381	1.26147	1.4083	1.4258	1.05863		-1	2.58925
550	0.71005	0.78921	1.07776	1.48682	1.91098	2.25693	2.16804	1.61076		0.5	2.02738
560	0.63751	0.70001	0.9537	1.3014	1.67532	1.94667	1.92498	1.41013		5	1.78532
570	0.42691	0.46206	0.64125	0.87676	1.15748	1.3387	1.3124	0.94322		10	1.14965
580	0.35881	0.37419	0.48107	0.67495	0.86296	1.04884	0.98021	0.74334		15	0.81769
590	0.31212	0.31189	0.45207	0.64146	0.83188	0.97681	0.93825	0.64251		20	0.64129
600	0.30521	0.302	0.4133	0.5739	0.69425	0.85551	0.78851	0.58961		25	0.65189
610	0.28068	0.27052	0.33764	0.49099	0.61146	0.68251	0.67854	0.49913		30	0.74892
620	0.24876	0.2199	0.31415	0.37837	0.46428	0.51668	0.50218	0.35809
630	0.50799	0.44018	0.5205	0.56546	0.57394	0.62128	0.57075	0.50197
640	0.98681	0.84548	1.07259	1.00219	0.955	0.90582	0.88074	0.79411
650	1.61856	1.3836	1.70123	1.49345	1.37652	1.34891	1.24415	1.1952
660	1.8385	1.60003	1.92415	1.70933	1.56259	1.44734	1.41332	1.36741
670	1.65087	1.42621	1.69773	1.4817	1.35234	1.26873	1.22458	1.22045
680	0.99161	0.83756	1.00823	0.88556	0.81527	0.74836	0.7433	0.73819
690	0.77084	0.64406	0.76489	0.68062	0.63702	0.58969	0.5875	0.58363
700	0.4016	0.34776	0.45707	0.42637	0.39606	0.36655	0.36479	0.32764
710	0.23404	0.20684	0.25802	0.24784	0.19955	0.21139	0.18823	0.2039
720	0.1071	0.09471	0.09268	0.12602	0.11463	0.07989	0.10911	0.09935
730	0.05073	0.01593	0.05348	0	0.06678	0.05552	0.06893	0.06571

## Sheet: Figure 6
Panel A/B
Ratio Target:MB	Buffer	B +-	Coacervate	Coac +-
0	1		1
0.005	1.08352	0.10936	0.9724	0.00654
0.01	1.09437	0.04241	0.94005	0.00304
0.05	1.12639	0.1849	0.65872	0.05554
0.1	1.02094	0.12998	0.48137	0.06129
0.25	0.7664	0.05277	0.22171	0.00509
0.5	0.59641	0.07432	0.13631	0.00566
1	0.41752	0.05109	0.12061	0.01476
1.25	0.15219	0.03946	0.10804	0.00934
2	0.12451	0.02253	0.10592	0.00639
